# Supplementary material for: Comprehensive characterization of volatile terpenoids and terpene synthases in Lanxangia tsaoko
Source: Mol Hortic. 2025 Apr 3;5:20. doi: 10.1186/s43897-024-00140-0 (PMC11966916; doi:10.1186/s43897-024-00140-0)
Supplement: Supplementary file 2 — Supplementary Material 2. [file 43897_2024_140_MOESM2_ESM.xlsx]

## Sheet: Table S1
	Table S1 The corresponding content of compounds in different tissues of L. tsaoko
Rename	Compounds	R1_1	R1_2	R1_3	R1_4	R1_5	S1_1	S1_2	S1_3	S1_4	S1_5	L1_1	L1_2	L1_3	L1_4	L1_5	Fl_1	Fl_2	Fl_3	Fl_4	Fl_5	Fr_1	Fr_2	Fr_3	Fr_4	Fr_5	P1_1	P1_2	P1_3	P1_4	P1_5
LtVOC1	Eucalyptol	1.02969e+07	9.40494e+06	8.83029e+06	8.32135e+06	8.72051e+06	3.83e+08	3.20733e+08	3.81554e+08	4.21988e+08	4.26825e+08	5.55838e+08	5.44856e+08	5.4958e+08	5.40263e+08	5.44019e+08	8.47737e+08	8.86495e+08	8.69411e+08	8.85262e+08	9.13844e+08	8.66434e+08	9.2158e+08	9.26515e+08	9.97509e+08	9.33575e+08	2.58244e+08	2.57046e+08	2.49319e+08	243941013	2.47982e+08
LtVOC2	.beta.-Phellandrene	2.53297e+07	2.17337e+07	2.01667e+07	2.08012e+07	2.0987e+07	1.96324e+08	1.74022e+08	1.92322e+08	2.20547e+08	2.22134e+08	3.09624e+08	2.99179e+08	3.07875e+08	2.98135e+08	3.01152e+08	6.41723e+08	6.44394e+08	6.09051e+08	643196230	7.05137e+08	8.27349e+08	8.88809e+08	8.83233e+08	9.93543e+08	8.7538e+08	1.29176e+08	125772394	1.23184e+08	1.19419e+08	1.22439e+08
LtVOC3	3-Octen-2-one,(E)-	6.52358e+06	5.95878e+06	5.61781e+06	5.28618e+06	5.56226e+06	2.23083e+08	1.92491e+08	2.21993e+08	2.46856e+08	2.48546e+08	3.38989e+08	3.30884e+08	3.37021e+08	3.29328e+08	3.35077e+08	6.15051e+08	6.67657e+08	6.37554e+08	6.57519e+08	6.85138e+08	6.73111e+08	7.07236e+08	7.13995e+08	7.84879e+08	7.13295e+08	1.53506e+08	1.51275e+08	1.45141e+08	1.42359e+08	1.4377e+08
LtVOC4	2-Ethylpiperidine	6.20974e+06	5.62365e+06	5.3376e+06	5.05236e+06	5.30086e+06	1.91569e+08	1.76122e+08	1.9181e+08	2.10326e+08	2.14323e+08	2.88039e+08	281524809	2.86618e+08	2.80179e+08	283437648	5.23209e+08	5.62954e+08	5.40469e+08	5.60277e+08	5.81934e+08	5.90685e+08	6.24541e+08	6.21253e+08	6.86261e+08	6.15192e+08	1.36707e+08	1.34096e+08	1.28844e+08	124962458	1.27249e+08
LtVOC5	Bicyclo[3.1.0]hexane,4-methylene-1-(1-methylethyl)-	5.17875e+08	4.52931e+08	4.23579e+08	4.48663e+08	4.37468e+08	3.10502e+07	3.20014e+07	2.42968e+07	4.64964e+07	4.99713e+07	1.8515e+07	1.63931e+07	1.85647e+07	1.64246e+07	15561242	6.87669e+08	5.88451e+08	5.62335e+08	6.01429e+08	6.78988e+08	5.28176e+08	570218881	5.36042e+08	6.06188e+08	5.34207e+08	1.12631e+07	9.8966e+06	1.12381e+07	1.07857e+07	1.13982e+07
LtVOC6	Cyclohexanol,3,5-dimethyl-	5.88837e+06	5.29799e+06	5.07852e+06	4.80471e+06	5.05721e+06	1.61938e+08	1.51335e+08	1.62542e+08	1.75634e+08	1.79115e+08	2.3795e+08	2.30815e+08	2.3657e+08	2.30926e+08	2.34323e+08	4.27212e+08	4.65495e+08	4.47651e+08	4.63762e+08	4.77293e+08	4.87754e+08	517867992	5.16148e+08	569185146	5.09664e+08	1.18457e+08	1.17501e+08	1.12626e+08	1.09958e+08	1.11048e+08
LtVOC7	3-Cyclohexen-1-one,3,5,5-trimethyl-	4.06943e+06	3.67202e+06	3.4751e+06	3.31027e+06	3.46213e+06	1.355e+08	1.2111e+08	1.35385e+08	1.49741e+08	1.51314e+08	2.07038e+08	201742642	2.05999e+08	2.00708e+08	2.04237e+08	3.81465e+08	4.13294e+08	3.95274e+08	4.09796e+08	4.25618e+08	4.30116e+08	4.51327e+08	4.54508e+08	5.04438e+08	450087424	9.39596e+07	9.23056e+07	8.8975e+07	8.62838e+07	8.79402e+07
LtVOC8	Cyclopentanone,2-methyl-3-(1-methylethyl)-	4.76659e+06	4.28357e+06	4.05405e+06	3.89652e+06	4.0656e+06	111455710	1.03567e+08	1.11984e+08	1.22005e+08	1.24064e+08	1.65398e+08	1.61092e+08	1.6428e+08	1.61309e+08	1.62838e+08	3.04417e+08	3.28348e+08	3.15593e+08	3.2844e+08	3.37883e+08	3.50877e+08	3.74276e+08	3.74431e+08	4.09714e+08	3.65301e+08	8.06821e+07	7.94649e+07	7.65714e+07	7.45976e+07	7.61501e+07
LtVOC9	D-Limonene	9.78055e+06	8.41822e+06	7.90087e+06	7.97054e+06	8.12202e+06	9.07396e+07	8.52274e+07	8.77496e+07	102645833	1.04042e+08	1.48517e+08	1.41416e+08	1.47313e+08	1.4202e+08	1.42535e+08	2.9895e+08	2.92685e+08	2.73483e+08	2.94272e+08	3.23224e+08	3.65315e+08	3.95784e+08	3.92389e+08	4.38124e+08	3.82635e+08	6.00312e+07	5.87403e+07	5.75914e+07	5.6119e+07	5.74213e+07
LtVOC10	.alpha.-Pinene	5.7946e+07	4.19363e+07	3.80583e+07	4.36618e+07	4.12187e+07	1.49983e+07	2.12491e+07	1.28745e+07	2.49862e+07	2.68474e+07	1.00012e+08	8.49766e+07	9.81431e+07	8.7574e+07	8.19657e+07	4.20224e+08	3.3692e+08	3.12278e+08	3.56366e+08	4.68652e+08	3.12389e+08	3.55664e+08	2.97991e+08	3.56719e+08	2.85666e+08	8.05828e+07	7.36254e+07	8.93138e+07	8.33275e+07	8.9601e+07
LtVOC11	Citral	260043	139235	98674	86174.5	84419.4	7.45661e+06	5.70591e+06	7.68699e+06	7.44834e+06	6.4589e+06	3.08336e+06	3.2072e+06	3.3794e+06	3.45338e+06	3.28901e+06	1.37743e+07	1.12001e+07	1.06802e+07	1.20865e+07	1.46514e+07	7.95661e+08	8.28753e+08	8.64682e+08	9.26715e+08	8.45133e+08	3.0247e+06	2.00053e+06	1.93616e+06	1.75861e+06	1.75476e+06
LtVOC12	1,3-Hexadiene,3-ethyl-2-methyl-	7.80208e+06	6.78965e+06	6.32137e+06	6.40192e+06	6.5135e+06	7.87258e+07	7.23139e+07	7.61975e+07	8.84792e+07	8.97473e+07	127427040	1.21435e+08	1.26188e+08	121781018	1.22496e+08	2.54804e+08	2.53703e+08	2.37318e+08	2.53912e+08	2.78242e+08	3.06806e+08	3.31839e+08	3.30818e+08	370953196	323524675	5.25007e+07	5.13407e+07	5.04844e+07	4.90268e+07	5.04578e+07
LtVOC13	Cyclohexanol,1-ethenyl-	2.9331e+06	2.62201e+06	2.54487e+06	2.37454e+06	2.48224e+06	8.71972e+07	7.93577e+07	8.78474e+07	9.64859e+07	9.75916e+07	1.32153e+08	1.29025e+08	1.31519e+08	1.28538e+08	130240846	2.45816e+08	2.65808e+08	254137863	2.64349e+08	2.75154e+08	2.77401e+08	2.95013e+08	2.94723e+08	3.26216e+08	2.8947e+08	6.18056e+07	6.0921e+07	5.86994e+07	5.70145e+07	5.78002e+07
LtVOC14	Limonene	1.63117e+06	1.10311e+06	892581	982648	913330	265351	261603	269556	284651	300557	519404	480673	471764	468866	459763	2.02187e+07	1.51258e+07	1.33564e+07	1.65721e+07	2.13674e+07	6.79113e+08	7.08297e+08	7.1141e+08	7.78792e+08	7.14734e+08	3.16995e+06	420370	383141	391270	385252
LtVOC15	Isopentyl hexanoate	163990	59839.2	35380.6	33035.9	37840	5.06816e+06	2.93574e+06	5.393e+06	5.30664e+06	5.13852e+06	1.82204e+06	2.07265e+06	2.06655e+06	2.14247e+06	2.06855e+06	5.16805e+06	4.27193e+06	4.08789e+06	5.04593e+06	6.53975e+06	4.92709e+08	5.40749e+08	5.74046e+08	6.41944e+08	5.76039e+08	5.88581e+07	5.49445e+07	5.69069e+07	5.43872e+07	5.54055e+07
LtVOC16	TRANS-ANETHOLE	101196	40685.8	25326.9	19985.8	14473.3	17531.9	205931	13930.6	8169.96	6164.99	9	9	9	9	9	154674	118947	120351	137598	153056	5.18016e+08	5.86715e+08	540048449	6.12392e+08	5.27927e+08	383486	90564	57430.5	25769.3	26388
LtVOC17	Thiazole,5-ethenyl-4-methyl-	1.48776e+06	1.35197e+06	1.23482e+06	1.19018e+06	1.24728e+06	5.49722e+07	4.75918e+07	5.51627e+07	6.11131e+07	6.25085e+07	8.46432e+07	8.31229e+07	8.43199e+07	8.19076e+07	8.38545e+07	1.54932e+08	169446018	1.62467e+08	168005902	1.73126e+08	1.70509e+08	1.81923e+08	1.835e+08	2.03964e+08	1.80426e+08	3.74259e+07	3.69762e+07	3.54905e+07	3.45055e+07	3.4943e+07
LtVOC18	Benzyl Alcohol	6.01741e+06	5.13724e+06	4.78513e+06	4.929e+06	4.9964e+06	4.0721e+07	3.62311e+07	3.95139e+07	4.65621e+07	4.69898e+07	6.67223e+07	6.37245e+07	6.60469e+07	6.37896e+07	6.42781e+07	145675386	1.41702e+08	1.32355e+08	1.41889e+08	1.58875e+08	1.85446e+08	2.04839e+08	2.03091e+08	2.30793e+08	1.99533e+08	2.60102e+07	2.53894e+07	2.51524e+07	2.4453e+07	2.49953e+07
LtVOC19	(E)-2-Decenal	9	9	9	9	9	3.82515e+06	2.13954e+06	4.08054e+06	4.0153e+06	3.82566e+06	1.12625e+06	1.36258e+06	1.40825e+06	1.43775e+06	1.36481e+06	3.86122e+06	3.20653e+06	3.07716e+06	3.79005e+06	4.91556e+06	3.81618e+08	4.13998e+08	4.41895e+08	4.96232e+08	4.40258e+08	4.41102e+07	4.12623e+07	4.22977e+07	4.05616e+07	4.17843e+07
LtVOC20	β-cis-Ocimene	3.31095e+07	2.82976e+07	2.68201e+07	26777779	2.73918e+07	4.3477e+06	3.51023e+06	3.6101e+06	5.66382e+06	5.54129e+06	533197	478603	477781	477549	431146	2.66783e+08	2.18678e+08	1.90113e+08	2.2064e+08	2.73341e+08	1.64436e+08	1.7534e+08	1.85936e+08	2.19766e+08	1.84713e+08	778388	482073	575660	578969	602120
LtVOC21	o-Cymene	2.55456e+06	2.0429e+06	1.86813e+06	1.90454e+06	1.91582e+06	4.01607e+06	4.76574e+06	3.66815e+06	4.98548e+06	5.28886e+06	2.69227e+07	2.48796e+07	2.65619e+07	2.51664e+07	2.52948e+07	1.84023e+07	1.52482e+07	1.30465e+07	1.63196e+07	1.96507e+07	2.85468e+08	362896568	282737035	3.45662e+08	2.95565e+08	3.22083e+07	2.92297e+07	3.09416e+07	3.0694e+07	3.17704e+07
LtVOC22	Pyridine,2,3,4,5-tetrahydro-6-propyl-	1.16601e+06	1.05513e+06	1.00623e+06	948258	984906	3.92156e+07	3.47432e+07	3.91587e+07	4.34673e+07	4.3966e+07	6.00391e+07	5.89625e+07	6.00331e+07	5.86543e+07	5.94148e+07	1.12558e+08	1.22119e+08	1.16533e+08	1.2107e+08	1.26062e+08	1.26743e+08	1.33218e+08	1.34125e+08	1.49889e+08	1.32809e+08	2.67506e+07	2.6382e+07	2.54056e+07	2.45665e+07	2.51216e+07
LtVOC23	2,4-Decadien-1-ol	89068.5	37101.1	26319.9	25311.5	22857.4	3.65817e+06	2.82885e+06	3.78063e+06	3.66604e+06	3.51949e+06	1.52844e+06	1.59636e+06	1.68113e+06	1.70123e+06	1.63092e+06	6.46696e+06	5.42835e+06	5.15056e+06	5.83779e+06	6.89052e+06	3.3908e+08	3.60604e+08	3.6926e+08	4.01964e+08	3.60487e+08	1.61864e+06	1.13117e+06	1.10265e+06	1.00992e+06	1.02438e+06
LtVOC24	Cyclohexanone,2,2,6-trimethyl-	1.4177e+06	1.27238e+06	1.21051e+06	1.15915e+06	1.22388e+06	3.78998e+07	3.38293e+07	3.79503e+07	4.20579e+07	4.24062e+07	5.79923e+07	5.66075e+07	5.76627e+07	5.61823e+07	5.71031e+07	1.10215e+08	118968587	1.13943e+08	1.18146e+08	1.23824e+08	1.25379e+08	1.34153e+08	1.33843e+08	1.47743e+08	1.32225e+08	2.63237e+07	2.59469e+07	2.51992e+07	2.44474e+07	2.49623e+07
LtVOC25	Cyclobutanespiro-2'-bicyclo[1.1.0]butane-4'-spirocyclobutane	2.28339e+07	1.65947e+07	1.51459e+07	1.73964e+07	1.62415e+07	5.9667e+06	8.1367e+06	5.12885e+06	9.93335e+06	1.06126e+07	3.9411e+07	3.3423e+07	3.86904e+07	3.45441e+07	3.22847e+07	1.69323e+08	1.35595e+08	1.24713e+08	1.4338e+08	1.89581e+08	1.23486e+08	1.40604e+08	1.17202e+08	1.41316e+08	1.13073e+08	3.14327e+07	2.88215e+07	3.51612e+07	3.25574e+07	3.52961e+07
LtVOC26	[1,1'-Bicyclopentyl]-2-one	46153.5	12444.7	6636.4	4829.75	10302	2.57059e+06	1.95162e+06	2.63735e+06	2.60415e+06	2.48317e+06	1.18345e+06	1.25738e+06	1.29899e+06	1.34842e+06	1.37539e+06	5.4285e+06	4.43233e+06	4.23265e+06	4.80821e+06	5.76385e+06	4.06693e+08	4.25261e+08	4.34623e+08	9	418602461	1.06289e+06	695098	684063	614866	632573
LtVOC27	2-Acetyl-5-methylfuran	1.01751e+06	919839	869481	832553	858749	3.46733e+07	2.97003e+07	3.44191e+07	3.8602e+07	3.88883e+07	5.40074e+07	5.28126e+07	5.35687e+07	5.23268e+07	5.34069e+07	1.02563e+08	1.11814e+08	1.06693e+08	1.10564e+08	1.16298e+08	1.14878e+08	1.21371e+08	1.2266e+08	1.37587e+08	1.22196e+08	2.33038e+07	2.30827e+07	2.22236e+07	2.15566e+07	2.19096e+07
LtVOC28	5-Methyl-(E)-2-hepten-4-one	9.79581e+07	8.0778e+07	7.4816e+07	8.11504e+07	7.88991e+07	5.36986e+06	5.51543e+06	4.19219e+06	8.03996e+06	8.60631e+06	3.07637e+06	2.7057e+06	3.05623e+06	2.72071e+06	2.63007e+06	1.51848e+08	1.20502e+08	1.11074e+08	1.31014e+08	158030133	9.98481e+07	117033741	1.04767e+08	1.16903e+08	1.00228e+08	2.06647e+06	1.81743e+06	2.03878e+06	1.96754e+06	2.09662e+06
LtVOC29	1,3-Cyclohexadiene,1,5,5,6-tetramethyl-	93996761	7.36644e+07	6.80235e+07	7.49744e+07	7.21837e+07	4.3195e+06	4.38841e+06	3.38382e+06	6.53344e+06	7.07699e+06	2.41307e+06	2.14272e+06	2.45477e+06	2153562	2.05993e+06	1.54877e+08	1.26828e+08	1.11874e+08	1.3607e+08	1.65758e+08	9.40186e+07	109270012	9.64844e+07	1.15928e+08	9.32388e+07	1.60311e+06	1.40924e+06	1.55885e+06	1.52451e+06	1.5504e+06
LtVOC30	.beta.-Guaiene	6.45582e+07	6.14407e+07	5.42329e+07	5.81727e+07	5.96194e+07	8.89821e+06	8.12401e+06	1.0632e+07	9.85687e+06	8.97122e+06	1.39451e+06	1.45095e+06	1.44594e+06	1.49275e+06	1.35243e+06	2.10107e+08	1.44316e+08	1.30299e+08	1.44733e+08	1.79862e+08	6.189e+07	7.12172e+07	1.0017e+08	1.2035e+08	1.07077e+08	555609	436787	485188	461637	468526
LtVOC31	4-methyl-1-(1-methylethyl)-Bicyclo[3.1.0]hex-2-ene	4.02243e+07	3.09618e+07	2.87758e+07	3.46627e+07	3.17015e+07	7.41492e+06	5.94817e+06	5.41629e+06	1.11751e+07	1.17503e+07	1.54278e+07	1.346e+07	1.50483e+07	1.35623e+07	1.3237e+07	1.15853e+08	1.00598e+08	8.88834e+07	1.05354e+08	1.64227e+08	1.19058e+08	1.33744e+08	1.23942e+08	1.40378e+08	1.16853e+08	2.77526e+06	2.47101e+06	2.83685e+06	2.71256e+06	2.84679e+06
LtVOC32	7-Oxabicyclo[4.1.0]heptan-2-one,6-methyl-3-(1-methylethyl)-	62245	24740.1	7568.98	13011.4	16430.5	2.22698e+06	1.24466e+06	2.38939e+06	2.35515e+06	2.23552e+06	742802	818975	861227	881737	851656	2.33869e+06	1.93093e+06	1.83658e+06	2.29769e+06	2.98756e+06	2.39814e+08	2.55716e+08	2.67753e+08	2.98006e+08	2.68631e+08	2.76052e+07	2.5944e+07	2.67162e+07	2.55345e+07	2.6268e+07
LtVOC33	1-(2,3,4,5-Tetramethylphenyl)ethanone	7.8224e+07	7.69661e+07	7.16539e+07	7.39416e+07	7.4317e+07	1.08744e+07	1.05334e+07	1.34499e+07	1.1747e+07	1.08576e+07	2.14363e+07	2.12033e+07	2.16613e+07	2.13844e+07	1.95973e+07	1.95821e+08	1.36955e+08	1.24503e+08	137124360	1.69419e+08	1.8239e+07	2.22505e+07	2.99392e+07	3.55312e+07	3.18596e+07	5.0776e+06	4.81643e+06	5.16877e+06	4.9231e+06	5.09402e+06
LtVOC34	1,7-Nonadiene,4,8-dimethyl-	2.16827e+06	1.92997e+06	1.82681e+06	1.7915e+06	1.85007e+06	3.04876e+07	2.90678e+07	3.04024e+07	3.32916e+07	3.38594e+07	4.48473e+07	4.3665e+07	4.48066e+07	4.35638e+07	4.42044e+07	8.32213e+07	8.92231e+07	8.51384e+07	8.95305e+07	9.21046e+07	9.95002e+07	1.06708e+08	1.06838e+08	1.11645e+08	1.03357e+08	2.22602e+07	2.22544e+07	2.12983e+07	2.0963e+07	2.12268e+07
LtVOC35	Phenol,4-ethyl-2-methoxy-	42614	24978.5	20930.9	13122.8	13389.7	1.57619e+06	1.2186e+06	1.62422e+06	1.60919e+06	1.50691e+06	753158	791783	804715	839226	788034	2.93547e+06	2.42265e+06	2.39551e+06	2.62444e+06	3.25213e+06	2.50067e+08	2.68441e+08	274071769	3.06043e+08	2.69954e+08	591984	378757	369624	321862	329044
LtVOC36	Carvone oxide,trans-	55527.1	27417.4	24652.7	22450.8	20704.6	1.6733e+06	1.29077e+06	1.74116e+06	1.71851e+06	1.66726e+06	660484	670910	718652	751799	710587	3.15613e+06	2.59249e+06	2.52166e+06	2.82744e+06	3.40524e+06	2.23005e+08	2.33242e+08	2.40539e+08	2.64975e+08	2.3219e+08	563133	356063	345026	307428	313235
LtVOC37	1-Hexanol,5-methyl-2-(1-methylethyl)-,acetate	9	9	9	9	9	1.6167e+06	917945	1.69376e+06	1.68422e+06	1.60435e+06	526494	592350	614898	631229	604386	1.61722e+06	1.35286e+06	1.27018e+06	1.61021e+06	2.08683e+06	1.84785e+08	2.00588e+08	217059196	2.47183e+08	2.16549e+08	1.96298e+07	1.81494e+07	1.88145e+07	1.78509e+07	1.84244e+07
LtVOC38	8-Methyl-6-nonenoic Acid	1.2769e+06	1.12374e+06	981632	955938	1.05677e+06	180771	231866	211428	197149	181983	305907	274101	315270	293559	291464	6.37064e+06	4.57835e+06	3.90973e+06	4.85836e+06	6.18403e+06	1.70707e+08	2.00848e+08	2.21637e+08	2.473e+08	2.12928e+08	979809	773431	796208	720585	771362
LtVOC39	BenzeneacetAldehyde	1.58546e+07	1.35849e+07	1.27894e+07	1.28621e+07	1.31458e+07	2.09854e+06	1.71295e+06	1.77053e+06	2.74591e+06	2.67365e+06	356964	318613	323460	329545	297207	1.27709e+08	1.02342e+08	8.97402e+07	1.04228e+08	1.31874e+08	7.66559e+07	8.18701e+07	8.69686e+07	1.02373e+08	8.62678e+07	411992	240155	274351	277991	276836
LtVOC40	2-Decen-1-ol,(E)-	9	9	9	9	9	1.87235e+06	1.11824e+06	2.01792e+06	1.96881e+06	1.88135e+06	665073	752346	778791	794432	760192	1.9343e+06	1.60061e+06	1.54369e+06	1.90846e+06	2.46782e+06	1.67168e+08	1.81482e+08	1.91891e+08	2.12984e+08	1.91086e+08	2.18592e+07	2.05335e+07	2.10963e+07	2.01204e+07	2.04321e+07
LtVOC41	Carvenone	9	9	9	9	9	1.29751e+06	739494	1.42053e+06	1.36428e+06	1.29929e+06	500743	550336	557787	579563	551457	1.32755e+06	1.11837e+06	1.09011e+06	1.37019e+06	1.7308e+06	157056037	1.74027e+08	1.87063e+08	2.11853e+08	1.87668e+08	1.5747e+07	1.47186e+07	1.52482e+07	1.44163e+07	1.47919e+07
LtVOC42	BenzAldehyde,3-methoxy-	1.18226e+06	1.0078e+06	912872	908931	898265	2.4822e+07	2.6115e+07	2.78299e+07	2.50635e+07	2.55893e+07	2.1036e+07	2.18568e+07	2.13756e+07	2.18536e+07	2.14567e+07	7.36859e+07	6.47566e+07	6.31262e+07	6.92953e+07	7.51166e+07	6.09176e+07	7.83973e+07	6.75097e+07	78487252	6.67026e+07	3.96551e+06	3.75858e+06	3.70946e+06	3.43939e+06	3.34091e+06
LtVOC43	Betahistine	1.09281e+06	893750	836237	825759	837162	2.47575e+07	2.55588e+07	2.70484e+07	2.53932e+07	2.51092e+07	1.98342e+07	2.0252e+07	1.99888e+07	2.02889e+07	1.97708e+07	7.20657e+07	6.30699e+07	6.11768e+07	6.55987e+07	7.01976e+07	6.06514e+07	7.25262e+07	6.50137e+07	7.52325e+07	6.35613e+07	3.32437e+06	3.16323e+06	3.1199e+06	2.95786e+06	2.95674e+06
LtVOC44	2-Pentenoic Acid,2-methyl-	5.19252e+07	4.3869e+07	4.10557e+07	4.55312e+07	4.28589e+07	3.2384e+06	3.3306e+06	2.53943e+06	4.81459e+06	5.15645e+06	1.93005e+06	1.70182e+06	1.85536e+06	1.63916e+06	1.6015e+06	7.65006e+07	6.47365e+07	5.95201e+07	7.00497e+07	8.13106e+07	5.56885e+07	6.19943e+07	5.6021e+07	64711685	5.35625e+07	1.53915e+06	1.41915e+06	1.50265e+06	1.47485e+06	1.54056e+06
LtVOC45	Butanoic acid,2-pentenyl ester,(Z)-	991053	780611	741480	726938	727596	7.41348e+07	6.22717e+07	7.70214e+07	7.57099e+07	7.8235e+07	4.20957e+07	4.27581e+07	4.16108e+07	4.29721e+07	4.13888e+07	3.67637e+07	3.51116e+07	3.26846e+07	3.51072e+07	3.77265e+07	1.04622e+07	1.13571e+07	1.24059e+07	1.46582e+07	1.30286e+07	5.34977e+06	5.19506e+06	4.84026e+06	4.92568e+06	4.8473e+06
LtVOC46	1,3-Cyclohexadiene,5-butyl-	1.23271e+07	1.05953e+07	9.94051e+06	1.0001e+07	1.02573e+07	1.67497e+06	1.34125e+06	1.36757e+06	2.11896e+06	2.07559e+06	195138	189452	212955	202395	187330	9.63411e+07	7.78577e+07	6.82504e+07	7.84183e+07	9.93101e+07	5.8796e+07	6.30457e+07	6.63719e+07	7.77531e+07	6.56e+07	281021	180979	211691	216240	217830
LtVOC47	Indole	47209.5	22620.4	14642.8	11638.8	7107.34	9	9	9	9	9	21567.3	19804.1	18102.3	13612.6	18989.5	64837.1	54968.4	48396.7	58103.7	62017.6	1.43376e+08	1.6237e+08	1.47244e+08	1.66736e+08	1.42065e+08	183930	86924.6	81036.9	61267.3	64666.6
LtVOC48	L-.alpha.-Terpineol	986266	827284	763755	742636	753728	2.01129e+07	2.10163e+07	2.18714e+07	2.03965e+07	2.0464e+07	1.72916e+07	1.75458e+07	1.73543e+07	17539129	1.71327e+07	5.67253e+07	5.07381e+07	4.82522e+07	5.18331e+07	5.69843e+07	4.86427e+07	5.83961e+07	5.23288e+07	6.02458e+07	5.15099e+07	3.59629e+06	3.43763e+06	3.37976e+06	3.26976e+06	3.20353e+06
LtVOC49	(3S,3aR,3bR,4S,7R,7aR)-4-Isopropyl-3,7-dimethyloctahydro-1H-cyclopenta[1,3]cyclopropa[1,2]benzen-3-ol	4.21558e+07	3.9509e+07	3.60456e+07	3.75644e+07	3.90005e+07	5.68073e+06	5.46225e+06	6.8397e+06	6.25365e+06	5.19672e+06	3.83578e+06	4.43496e+06	4.65456e+06	4682217	4.39887e+06	9.94647e+07	7.83742e+07	7.33681e+07	7.52872e+07	8.66086e+07	1.04447e+07	1.32188e+07	1.44888e+07	1.68674e+07	1.45097e+07	608694	609892	567882	554685	554498
LtVOC50	Phenol,4-propyl-	9	9	9	9	9	897543	504598	956469	951110	921261	268078	331507	328956	350230	295034	909982	771635	729676	921227	1.2063e+06	1.1324e+08	123218970	1.36945e+08	1.55097e+08	1.37119e+08	1.15751e+07	1.07561e+07	1.11424e+07	1.05935e+07	1.08322e+07
LtVOC51	1H-Pyrazole,1,3,5-trimethyl-	403134	357947	355519	329166	337524	1.45242e+07	1.1975e+07	1.43474e+07	1.61965e+07	1.61277e+07	2.23773e+07	2.17801e+07	2.21197e+07	2.1619e+07	2.20232e+07	4.16641e+07	4.54854e+07	4.3269e+07	4.4726e+07	4.74379e+07	4.58829e+07	4.85912e+07	4.9421e+07	5.55829e+07	4.94257e+07	9.62269e+06	9.52176e+06	9.35366e+06	9.05324e+06	9.20474e+06
LtVOC52	6,8-Nonadien-2-one,8-methyl-5-(1-methylethyl)-,(E)-	7.15821e+06	6.91864e+06	6.36436e+06	6.23926e+06	6.81812e+06	1.25259e+06	1.38795e+06	1.55298e+06	1.46385e+06	1.29512e+06	2.3085e+06	2.03056e+06	2.35667e+06	2.20802e+06	2.12616e+06	2.32822e+07	1.63927e+07	1.43464e+07	1.63043e+07	2.11892e+07	8.94327e+07	1.03097e+08	1.15826e+08	1.30265e+08	1.10123e+08	1.17626e+06	1.00094e+06	1.10072e+06	1.03033e+06	1.05999e+06
LtVOC53	1H-Pyrrole-3-carbonitrile	9.27378e+06	7.93068e+06	7.47093e+06	7.52372e+06	7.67482e+06	1.20917e+06	1.00724e+06	1.02497e+06	1.59595e+06	1.56498e+06	179887	162741	161512	171966	152914	7.83997e+07	6.26214e+07	5.42951e+07	6.33549e+07	8.05751e+07	4.62752e+07	4.96726e+07	5.29543e+07	6.26092e+07	5.21096e+07	234722	150655	171753	172567	170591
LtVOC54	Copaene	2.54956e+07	2.51837e+07	2.40025e+07	2.30226e+07	2.45804e+07	4.67763e+06	4.96801e+06	6.07096e+06	5.3129e+06	4.84008e+06	8.65376e+06	7.54553e+06	8.74745e+06	8.26381e+06	8.11778e+06	7.93853e+07	5.5789e+07	4.95777e+07	5.48853e+07	7.25088e+07	1.35047e+07	1.49056e+07	2.3225e+07	2.66205e+07	2.34248e+07	1.90218e+06	1.69801e+06	1.99055e+06	1.89506e+06	1.90299e+06
LtVOC55	4-Pyridinecarboxaldehyde	3.54806e+07	2.79834e+07	2.58407e+07	2.84186e+07	2.73874e+07	1.68568e+06	1.69014e+06	1.32193e+06	2.51834e+06	2.73623e+06	935323	811995	950476	820996	785726	5.87408e+07	4.62105e+07	4.18851e+07	5.00225e+07	6.21302e+07	3.5205e+07	4.07212e+07	3.58366e+07	4.28958e+07	3.48548e+07	594546	529757	592557	570365	604195
LtVOC56	Aristolochene	2.43773e+07	2.28388e+07	2.02732e+07	2.07959e+07	2.22334e+07	3.5444e+06	3.27044e+06	4.21701e+06	4.04856e+06	3.61433e+06	605746	626659	647301	673241	656983	7.55185e+07	5.22609e+07	4.67429e+07	5.19618e+07	6.55577e+07	2.23783e+07	2.59818e+07	3.67203e+07	4.34935e+07	3.86312e+07	344806	311695	307453	289850	320290
LtVOC57	3-Nonen-5-one	1400.27	2923.9	1858.39	2306.03	3871.91	61833.4	42601	61433.7	67569.3	71695.8	462442	490804	441420	507629	478849	369172	345413	357601	406349	456781	1.03618e+08	1.05023e+08	1.1097e+08	1.23618e+08	1.10158e+08	3.19985e+06	3.00884e+06	2.84158e+06	2.91641e+06	2.92888e+06
LtVOC58	1-(Furan-2-yl)-2-methylpentan-1-one	9	9	9	9	9	889291	629738	916286	890003	840780	388183	382950	427765	422678	395695	1.63383e+06	1.3522e+06	1.2818e+06	1.42586e+06	1.72913e+06	1.03471e+08	1.08565e+08	1.11672e+08	1.22168e+08	1.07563e+08	516279	411161	389708	382140	373313
LtVOC59	2-Cyclohexen-1-one,3-methyl-6-(1-methylethyl)-	9	9	9	9	9	790836	423290	845703	843150	792265	228229	261613	261004	277901	241576	792609	657102	630861	780097	1.04081e+06	8.70656e+07	9.58971e+07	1.02665e+08	1.16172e+08	1.02833e+08	9.32381e+06	8.6867e+06	9.01836e+06	8.56462e+06	8.85501e+06
LtVOC60	Naphthalene,1,2,3,5,6,8a-hexahydro-4,7-dimethyl-1-(1-methylethyl)-,(1S-cis)-	33525825	3.24801e+07	3.04101e+07	3.18073e+07	3.17988e+07	5.82214e+06	5.80591e+06	6.57149e+06	6.57838e+06	5.60733e+06	4.09758e+06	4.24719e+06	4.04238e+06	4.03167e+06	3.78655e+06	6.77189e+07	5.13846e+07	4.74245e+07	5.10945e+07	6.05378e+07	8.13508e+06	1.15037e+07	1.18751e+07	1.39327e+07	1.22731e+07	548475	480780	523235	506851	520995
LtVOC61	cis-2,6-Dimethyl-2,6-octadiene	3.02488e+06	2.3126e+06	2.16535e+06	2.36012e+06	2.27732e+06	2.42042e+06	2.36965e+06	1.87186e+06	3.26931e+06	3.38891e+06	5.20719e+06	4.55849e+06	5.14258e+06	4.67248e+06	4.4818e+06	3.17725e+07	2.39167e+07	2.07212e+07	2.51718e+07	3.27485e+07	6.3631e+07	7.31926e+07	7.01814e+07	8.39169e+07	6.8306e+07	1.1749e+06	1.01505e+06	1.16156e+06	1.10749e+06	1.19469e+06
LtVOC62	Linalyl acetate	9	9	9	9	9	672883	375388	712483	736202	673380	222232	219464	258929	263543	265405	743786	590084	558507	696529	934285	8.24948e+07	8.84173e+07	9.55044e+07	1.04721e+08	9.5329e+07	8.67345e+06	8.05208e+06	8.30327e+06	7.91558e+06	8.15402e+06
LtVOC63	Spiro[4.5]dec-7-ene,1,8-dimethyl-4-(1-methylethenyl)-,[1S-(1.alpha.,4.beta.,5.alpha.)]-	2.66773e+07	2.586e+07	2.37636e+07	2.39428e+07	2.51356e+07	3.61349e+06	3.58951e+06	4.4015e+06	3.95067e+06	3.67073e+06	7.38732e+06	7.15314e+06	7.62694e+06	7.32884e+06	6.86034e+06	6.62554e+07	4.65142e+07	4.23912e+07	4.66843e+07	5.70252e+07	6.30075e+06	7.58521e+06	1.02351e+07	1.20866e+07	1.08248e+07	1.81198e+06	1.71271e+06	1.8733e+06	1.78776e+06	1.86365e+06
LtVOC64	Cyclohexanone,5-methyl-2-(1-methylethenyl)-	604484	501006	463826	448237	457470	1.27495e+07	1.30634e+07	1.38156e+07	1.30531e+07	1.29005e+07	1.08953e+07	1.10676e+07	1.0877e+07	1.10905e+07	1.08204e+07	3.67185e+07	3.29427e+07	3.12878e+07	3.36766e+07	3.6865e+07	3.29701e+07	3.92998e+07	3.57105e+07	4.09747e+07	3.49556e+07	2.66826e+06	2.56611e+06	2.54652e+06	2.45921e+06	2.44646e+06
LtVOC65	2,6-Octadienenitrile,3,7-dimethyl-,(Z)-	9	9	9	9	9	2.29425e+06	2.26538e+06	2.48157e+06	2.45507e+06	2.31022e+06	1.63185e+06	1.7098e+06	1.68111e+06	1.80957e+06	1.72889e+06	7.17359e+06	6.21089e+06	5.82668e+06	6.51465e+06	7.62972e+06	7.78158e+07	1.27297e+08	7.07041e+07	7.901e+07	6.95812e+07	934437	800587	791254	756373	752594
LtVOC66	(4R,4aS,6S)-4,4a-Dimethyl-6-(prop-1-en-2-yl)-1,2,3,4,4a,5,6,7-octahydronaphthalene	2.64067e+07	2.54323e+07	2.31848e+07	2.34547e+07	2.49315e+07	3.51877e+06	3.51348e+06	4.31507e+06	3.88906e+06	3.62565e+06	7.17253e+06	6.88412e+06	7.46124e+06	7.16576e+06	6.72127e+06	6.30538e+07	4.47996e+07	4.04858e+07	4.46452e+07	5.46999e+07	6.19369e+06	7.37765e+06	9.89795e+06	1.16838e+07	1.0435e+07	1.83475e+06	1.77346e+06	1.89057e+06	1.79975e+06	1.93498e+06
LtVOC67	Di-epi-.alpha.-cedrene-(I)	1.92987e+07	1.88821e+07	1.75022e+07	1.6803e+07	1.87279e+07	3.48014e+06	3.77577e+06	4.45526e+06	4.06409e+06	3.66608e+06	6.54091e+06	5.69053e+06	6.62235e+06	6.23093e+06	6.00083e+06	5.97952e+07	4.1802e+07	3.68778e+07	4.1355e+07	5.35505e+07	1.2173e+07	1.36363e+07	1.99783e+07	2.26352e+07	1.99218e+07	1.49559e+06	1.35873e+06	1.61824e+06	1.50107e+06	1.55147e+06
LtVOC68	2,4-Dimethyl-2-oxazoline-4-methanol	273053	247885	233066	226051	231293	8.99785e+06	8.00248e+06	9.00104e+06	9.97515e+06	1.00861e+07	1.37922e+07	1.35249e+07	1.37596e+07	1.34411e+07	1.362e+07	2.58661e+07	2.8191e+07	2.69046e+07	2.79309e+07	2.92095e+07	2.93193e+07	3.08315e+07	3.10671e+07	3.46955e+07	3.0724e+07	6.24327e+06	6.17139e+06	5.92524e+06	5.73498e+06	5.83498e+06
LtVOC69	BenzAldehyde,4-hydroxy-	2.4611e+06	2.38303e+06	2.17869e+06	2.13213e+06	2.34094e+06	428692	467764	545978	480667	437865	790795	689951	794717	757697	715203	8.54424e+06	5.97497e+06	5.25796e+06	6.05006e+06	7.76201e+06	5.84786e+07	6.95047e+07	7.89052e+07	8.9973e+07	7.60796e+07	458602	376563	415515	378130	382154
LtVOC70	3-Octen-1-ol,(Z)-	18307.9	22931.8	23404.4	26689.3	25101.1	70903.5	70585.4	82288.8	94978	90565.3	438459	434883	416549	448140	432106	344031	340415	325153	392917	422035	7.60919e+07	7.62163e+07	8.09276e+07	8.89173e+07	7.94268e+07	2.56144e+06	2.43664e+06	2.30356e+06	2.35496e+06	2.3391e+06
LtVOC71	Bicyclo[3.1.1]heptan-3-one,2-hydroxy-2,6,6-trimethyl-	29147.8	14511.5	9595.52	9206.73	12959	640345	368640	675830	669690	645618	233568	255847	264455	276748	260743	745480	611113	588873	726669	932991	6.55085e+07	7.06055e+07	7.5354e+07	8.46508e+07	7.52894e+07	7.54168e+06	7.04583e+06	7.22348e+06	6.9181e+06	7.06457e+06
LtVOC72	2,4-Heptadien-1-ol,(E,E)-	116474	81069.6	67565.1	78102.9	76045.6	26581.4	23153.2	25185.6	24202	26723	144730	157472	147659	133230	146079	1.10725e+06	852357	743382	902568	1.17327e+06	7.26615e+07	7.95613e+07	8.00264e+07	9.48943e+07	7.74852e+07	296650	129061	131598	136321	131017
LtVOC73	1-Dodecanol	9	9	9	9	9	9	9	9	9	9	9	9	9	9	9	270052	137213	111151	211743	336871	6.0039e+07	7.1158e+07	7.50774e+07	8.22317e+07	7.19196e+07	9.80051e+06	9.31778e+06	9.87003e+06	8.89078e+06	9.40286e+06
LtVOC74	Megastigma-4,6(Z),8(E)-triene	1.59641e+07	1.57115e+07	1.44573e+07	1.40041e+07	1.55496e+07	2.89128e+06	3.11363e+06	3.65039e+06	3.35932e+06	3.01512e+06	5.34696e+06	4.67156e+06	5.38589e+06	5.14253e+06	4.91022e+06	4.89699e+07	3.4151e+07	3.00943e+07	3.37517e+07	4.38193e+07	13302743	1.50128e+07	2.03619e+07	2.2929e+07	2.01165e+07	1.24738e+06	1.13807e+06	1.32698e+06	1.25069e+06	1.30858e+06
LtVOC75	1,3-Cyclohexadiene,5-(1,5-dimethyl-4-hexenyl)-2-methyl-,[S-(R*,S*)]-	1.63737e+07	1.54225e+07	1.35981e+07	1.4136e+07	1.49797e+07	2.50345e+06	2.26522e+06	3.02356e+06	2.80556e+06	2.5625e+06	440559	464816	482294	527811	491495	5.166e+07	3.54834e+07	3.11243e+07	3.56404e+07	4.42616e+07	1.49996e+07	1.7447e+07	2.45508e+07	2.93558e+07	2.60175e+07	308169	275013	240968	229489	278608
LtVOC76	(1R,5S,6R)-2,7,7-Trimethylbicyclo[3.1.1]hept-2-en-6-yl acetate	26850.8	20389.2	19470.1	16148.2	19268.5	655822	477708	657358	653333	620023	298119	301236	338073	332527	309630	1.10102e+06	922850	891894	1.00175e+06	1.18902e+06	7.35603e+07	7.67829e+07	7.86863e+07	8.69504e+07	7.51509e+07	185102	141905	117340	102176	112419
LtVOC77	(5-bromopentyl)-Benzene	1.67709e+07	1.57e+07	1.41049e+07	1.41645e+07	1.53128e+07	2.79817e+06	2.50426e+06	3.32322e+06	3.18228e+06	2.83829e+06	529638	547668	583188	603203	606841	4.90453e+07	3.46078e+07	3.06772e+07	3.43355e+07	4.31516e+07	1.49715e+07	1.73593e+07	2.46615e+07	2.88459e+07	2.55142e+07	405262	389752	339970	320840	359916
LtVOC78	1H-Cyclopenta[1,3]cyclopropa[1,2]benzene,octahydro-7-methyl-3-methylene-4-(1-methylethyl)-,[3aS-(3a.alpha.,3b.beta.,4.beta.,7.alpha.,7aS*)]-	1.93509e+07	1.93443e+07	1.74165e+07	1.75981e+07	1.81296e+07	3.55803e+06	3.55168e+06	4.30199e+06	3.97814e+06	3.64931e+06	3.83115e+06	3.37951e+06	3.66094e+06	3.77836e+06	3.47143e+06	5.4427e+07	3.99181e+07	3.71146e+07	4.00772e+07	4.6755e+07	6.19169e+06	7.43199e+06	1.05879e+07	1.22216e+07	1.05211e+07	451676	425714	463593	450145	440282
LtVOC79	.alpha.-Muurolene	2.10981e+07	2.03515e+07	1.87326e+07	1.89371e+07	2.01641e+07	3.1862e+06	3.25714e+06	3.88215e+06	3.53974e+06	3.15011e+06	4.81261e+06	4.63716e+06	4.99071e+06	4.82789e+06	4.57865e+06	5.24473e+07	3.72078e+07	3.32661e+07	3.62486e+07	4.51957e+07	6.127e+06	7.60887e+06	9.58823e+06	1.13228e+07	9.89127e+06	859233	771435	845341	824843	855890
LtVOC80	1-Decanol	48491.6	23594.4	13632.8	16896.9	12609.7	1.10621e+06	806007	1.12919e+06	1.11774e+06	1.0976e+06	446466	445594	458200	427426	415366	1.39792e+06	1.16313e+06	1.10486e+06	1.23817e+06	1.46757e+06	6.93881e+07	7.31182e+07	7.84443e+07	8.2639e+07	7.17049e+07	9	9	9	9	9
LtVOC81	1H-Tetrazole	379960	333819	319436	312991	330445	7.52452e+06	6.58483e+06	7.48136e+06	8.41153e+06	8.49032e+06	1.17575e+07	1.13952e+07	1.16471e+07	1.13192e+07	1.15002e+07	2.24661e+07	2.43751e+07	2.30938e+07	2.42709e+07	2.54147e+07	2.58238e+07	2.78398e+07	2.81592e+07	3.15814e+07	2.76484e+07	5.17285e+06	5.16905e+06	5.00762e+06	4.9135e+06	4.99848e+06
LtVOC82	Benzoic Acid,2,3-dihydroxy-	1.75776e+06	1.69278e+06	1.57844e+06	1.50956e+06	1.66849e+06	298868	334688	397476	351657	322425	555339	492841	578736	541087	532175	6.35692e+06	4.43469e+06	3.92267e+06	4.54292e+06	5.76795e+06	5.27794e+07	6.3109e+07	7.17407e+07	8.25684e+07	6.9693e+07	367527	284368	313783	294318	287025
LtVOC83	Bornyl acetate	3.18164e+06	3.09196e+06	2.88831e+06	2.89521e+06	3.01788e+06	542986	297632	571078	587015	572309	2.58172e+07	2.51242e+07	2.54427e+07	2.58238e+07	2.64267e+07	9.58304e+06	7.69905e+06	6.69351e+06	7.85172e+06	9.50295e+06	1.43794e+06	1.71884e+06	2.04872e+06	2.32876e+06	2.06247e+06	3.50268e+07	3.40095e+07	3.52234e+07	3.35409e+07	3.44207e+07
LtVOC84	Tetradecane,2-methyl-	9	9	9	9	9	9	9	9	9	9	9	9	9	9	9	271709	137324	105870	214893	328201	5.26775e+07	6.34598e+07	6.58192e+07	7.30595e+07	6.34164e+07	8.40087e+06	7.93144e+06	8.36745e+06	7.56704e+06	7.95583e+06
LtVOC85	endo-Borneol	1.43271e+06	1.2171e+06	1.14992e+06	1.07746e+06	1.12091e+06	2.90907e+06	2.92304e+06	3.02891e+06	2.9721e+06	2.89994e+06	1.87233e+07	1.86557e+07	1.82967e+07	1.85655e+07	1.89509e+07	2.10643e+07	1.90427e+07	1.78785e+07	1.90067e+07	2.11663e+07	6.12728e+06	7.25058e+06	6.28674e+06	7.44058e+06	6.54067e+06	2.44197e+07	2.28002e+07	2.18126e+07	2.15441e+07	2.14791e+07
LtVOC86	.alpha.-Phellandrene 1	1.90494e+06	1.55164e+06	1.28636e+06	1.5493e+06	1.53813e+06	9	9	9	9	9	9	9	9	9	9	981734	749649	647434	798018	1.03078e+06	5.80677e+07	6.60537e+07	6.4162e+07	8.00172e+07	6.89553e+07	9	9	9	9	9
LtVOC87	.beta.-Myrcene	1.94104e+06	1.50074e+06	1.41018e+06	1.50402e+06	1.47625e+06	1.53422e+06	1.55373e+06	1.24685e+06	2.1205e+06	2.16579e+06	3.42199e+06	2.95792e+06	3.33562e+06	3.06728e+06	2.91474e+06	1.98747e+07	1.52215e+07	1.33078e+07	1.59763e+07	2.08457e+07	4.01708e+07	4.57766e+07	4.33329e+07	5.17181e+07	4.25254e+07	825349	751737	831900	805066	846601
LtVOC88	5-Heptenal,2,6-dimethyl-	9	9	9	9	9	9	9	9	9	9	242297	241142	217519	263197	238111	165675	159880	158690	187646	213394	6.19093e+07	6.28497e+07	6.67103e+07	7.5065e+07	6.6398e+07	1.75814e+06	1.66726e+06	1.5685e+06	1.61255e+06	1.63203e+06
LtVOC89	Naphthalene,decahydro-1,6-bis(methylene)-4-(1-methylethyl)-,(4.alpha.,4a.alpha.,8a.alpha.)-	9	9	9	9	9	9	9	9	9	9	9	9	9	9	9	196309	91329.3	77792.8	143383	228282	4.81525e+07	5.97121e+07	6.29328e+07	7.10209e+07	6.02109e+07	7.20848e+06	6.42554e+06	7.31458e+06	6.15614e+06	6.94626e+06
LtVOC90	Benzene,(1-methoxypropyl)-	481115	400566	374570	363295	362970	2.83474e+07	2.35007e+07	2.9757e+07	2.88906e+07	3.1116e+07	1.60498e+07	1.66423e+07	1.58626e+07	1.58943e+07	1.57175e+07	1.50115e+07	1.42583e+07	1.34698e+07	1.48501e+07	1.54868e+07	4.83912e+06	4.59048e+06	5.90289e+06	6.78171e+06	5.76745e+06	2.08567e+06	1.99174e+06	1.86333e+06	1.89165e+06	1.82956e+06
LtVOC91	Ketone,methyl 2,2,3-trimethylcyclopentyl	599192	470654	454860	448574	443376	2.85156e+07	2.40438e+07	2.98934e+07	2.92306e+07	3.02723e+07	1.56261e+07	1.58662e+07	1.53703e+07	1.57985e+07	1.52694e+07	1.46958e+07	1.39695e+07	1.3039e+07	1.403e+07	1.5073e+07	4.78498e+06	5.20816e+06	5.57026e+06	6.57406e+06	5.79629e+06	2.03475e+06	1.97686e+06	1.87123e+06	1.90062e+06	1.84663e+06
LtVOC92	Bicyclo[4.4.0]dec-1-ene,2-isopropyl-5-methyl-9-methylene-	1.71348e+07	1.65851e+07	1.56442e+07	1.57779e+07	1.65643e+07	2.72218e+06	2.62626e+06	3.33331e+06	2.93039e+06	2.59973e+06	3.89521e+06	3.81526e+06	3.99061e+06	3.95252e+06	3.60059e+06	4.40789e+07	3.07402e+07	2.77864e+07	3.045e+07	3.73745e+07	5.48181e+06	6.87824e+06	8.5519e+06	1.02313e+07	8.79138e+06	562037	532762	556203	564895	576189
LtVOC93	Picolinamide	7676.44	5572.72	7067.4	9685.64	14360.3	616157	448773	627431	612287	606963	237162	235495	258387	269195	248831	1.03721e+06	869056	831555	920540	1.08677e+06	5.90829e+07	6.13167e+07	6.35382e+07	6.94994e+07	6.07146e+07	271151	187964	173925	172842	171675
LtVOC94	Benzene,1-ethyl-2-methyl-	1.86861e+07	1.48704e+07	1.37649e+07	1.50828e+07	1.45161e+07	898224	936854	719053	1.34837e+06	1.44721e+06	538642	446545	507832	477016	446649	2.99818e+07	2.41194e+07	2.15124e+07	2.55174e+07	3.1918e+07	1.86645e+07	2.13969e+07	1.89043e+07	2.27403e+07	1.85201e+07	338633	299334	345832	323742	344712
LtVOC95	2-Butenoic acid,butyl ester	9	9	9	9	9	31866.5	23007.9	37925	41700.3	42252.1	271557	278031	247816	295080	283897	195532	184135	184643	209568	256660	5.79366e+07	5.83268e+07	6.24681e+07	6.75887e+07	6.15458e+07	1.79473e+06	1.71369e+06	1.60087e+06	1.63805e+06	1.64018e+06
LtVOC96	Butanoic acid,3,7-dimethyl-2,6-octadienyl ester,(E)-	4.91212e+06	3.8432e+06	2.99736e+06	3.14321e+06	3.57359e+06	4.47729e+06	5.59708e+06	5.32162e+06	5.03091e+06	4.27309e+06	720421	899573	1.14278e+06	1.28222e+06	1.12671e+06	3.71044e+07	3.21512e+07	3.16634e+07	3.19594e+07	3.18847e+07	1.72845e+07	2.43454e+07	2.07219e+07	2.30094e+07	1.98475e+07	108395	92681.6	93927.7	67755.7	82885.9
LtVOC97	Benzene,(butoxymethyl)-	9	9	9	9	9	601919	438446	620024	627654	595509	232415	233609	254535	260713	248289	1.04374e+06	863276	833362	940797	1.09462e+06	5.86712e+07	61004719	6.21704e+07	6.7175e+07	5.87987e+07	191172	124817	126834	115758	122588
LtVOC98	Acetylpyrazine	468662	416960	374509	377569	390061	5.01554e+06	4.38702e+06	4.92662e+06	5.74386e+06	5.84773e+06	8.4891e+06	8.09731e+06	8.3717e+06	8.06316e+06	8.1943e+06	1.80614e+07	1.78324e+07	1.67707e+07	1.80417e+07	1.96817e+07	2.18404e+07	2.36479e+07	2.38364e+07	2.70313e+07	2.3338e+07	3.21979e+06	3.11602e+06	3.04736e+06	2.97802e+06	3.03556e+06
LtVOC99	2-Undecenal,E-	1.08662e+06	1.0214e+06	936522	911972	1.0159e+06	184938	214780	224915	212611	191887	345959	302043	350760	324758	316216	3.8541e+06	2.79164e+06	2.39824e+06	2.80298e+06	3.62734e+06	4.369e+07	5.01441e+07	5.43191e+07	5.98165e+07	5.20907e+07	421176	348625	356111	346723	342161
LtVOC100	(E)-.beta.-Famesene	9	9	9	9	9	9	9	9	9	9	9	9	9	9	9	206848	100127	74987.9	156022	244597	4.12337e+07	4.92183e+07	5.16184e+07	5.69672e+07	5.00589e+07	6.66133e+06	6.78823e+06	7.239e+06	6.57944e+06	6.84649e+06
LtVOC101	2,6-Octadienal,3,7-dimethyl-,(Z)-	9	9	9	9	9	1.45891e+06	1.46854e+06	1.64039e+06	1.59226e+06	1.55744e+06	1.04509e+06	1.08365e+06	1.11039e+06	1.1304e+06	1.10975e+06	4.33577e+06	3.79738e+06	3.62217e+06	4.1343e+06	4.71172e+06	4.42648e+07	7.05209e+07	4.06175e+07	4.48491e+07	3.97891e+07	621753	523430	519913	499498	522675
LtVOC102	Limonene oxide,trans-	1.02185e+06	878338	819174	771977	803885	304242	284528	319912	324552	314713	1.3454e+07	1.36742e+07	13441165	1.35738e+07	1.41327e+07	1.74997e+06	1.74608e+06	1.62491e+06	1.73098e+06	1.9158e+06	456859	545532	463926	547720	489683	4.07944e+07	3.78367e+07	3.75612e+07	3.74469e+07	3.74852e+07
LtVOC103	Citronellyl isobutyrate	1.11486e+07	1.03883e+07	9.40936e+06	9.4431e+06	1.01941e+07	1.63393e+06	1.54928e+06	1.93615e+06	1.87791e+06	1.67155e+06	289808	293504	314735	317505	300829	3.30953e+07	2.31958e+07	2.06693e+07	2.30599e+07	2.8974e+07	1.02905e+07	1.17636e+07	1.67176e+07	1.96305e+07	1.73644e+07	127509	114898	115319	108777	122581
LtVOC104	Methylparaben	9	9	9	9	9	9	9	9	9	9	9	9	9	9	9	9	9	9	9	9	3.7797e+07	4.76957e+07	5.06194e+07	5.77425e+07	4.96781e+07	4.20861e+06	4.06739e+06	4.38315e+06	3.87084e+06	3.96276e+06
LtVOC105	Benzene,n-butyl-	1.07163e+06	901604	879683	905336	902075	1.402e+06	1.90658e+06	1.33397e+06	1.65476e+06	1.74098e+06	1.61763e+06	1.55624e+06	1.64538e+06	1.59862e+06	1.59595e+06	2.14981e+06	1.84698e+06	1.68859e+06	1.95535e+06	2.27287e+06	3.90678e+07	4.48417e+07	4.39581e+07	5.24045e+07	4.35049e+07	497662	417646	449179	433618	482850
LtVOC106	1-Hexanol,3,5,5-trimethyl-	12575.1	20366.9	15525.9	17762.4	17119.9	8239.9	8268.91	7360.02	11992.1	11611.3	232220	251592	253390	284365	252572	213750	214839	217219	255799	267514	4.57637e+07	4.64479e+07	4.86109e+07	5.40885e+07	4.82819e+07	1.53657e+06	1.45439e+06	1.38078e+06	1.39577e+06	1.41565e+06
LtVOC107	Benzene,1,2,4-trimethyl-	67523.3	48578.7	43380.6	46278.3	48476.5	23379.3	27314.4	26791	26690.1	26032.6	252672	234017	221274	221865	226387	600979	468187	416523	505275	626197	4.38728e+07	4.79695e+07	48837200	5.77926e+07	4.72626e+07	374767	270586	274007	276592	270569
LtVOC108	Levomenthol	2.32017e+06	2.03522e+06	1.96917e+06	1.95177e+06	1.95969e+06	8.45361e+06	8.4833e+06	8.86392e+06	8.80958e+06	8.88897e+06	7.87168e+06	8.03846e+06	7.89182e+06	8.01363e+06	7.91361e+06	3.97297e+06	3.7365e+06	3.55426e+06	3.76694e+06	4.26769e+06	2.22364e+07	3.00077e+07	2.25836e+07	2.65824e+07	2.35239e+07	2.00613e+06	1.8831e+06	1.83616e+06	1.78107e+06	1.80013e+06
LtVOC109	2-Cyclohexene-1-carboxaldehyde,2,6,6-trimethyl-	392467	344224	341439	311260	322496	2.08536e+06	1.90877e+06	2.18318e+06	2.19597e+06	2.18731e+06	2.03191e+07	2.02547e+07	2.04815e+07	1.97724e+07	1.95353e+07	2.32593e+07	2.19685e+07	2.05853e+07	2.2711e+07	2.42853e+07	549953	677559	616685	698367	637195	3.62824e+06	3.50032e+06	3.40212e+06	3.35931e+06	3.29003e+06
LtVOC110	Cyclopentene,1-butyl-	3.01085e+06	2.18509e+06	1.98206e+06	2.24918e+06	2.14731e+06	779784	1.09881e+06	675862	1.30548e+06	1.39313e+06	5.17673e+06	4.39574e+06	5.12529e+06	4.54305e+06	4.23071e+06	2.16593e+07	1.74453e+07	1.6153e+07	1.84985e+07	2.41435e+07	1.61801e+07	1.8463e+07	1.55218e+07	1.84436e+07	1.47993e+07	4.15861e+06	3.74252e+06	4.65644e+06	4.34295e+06	4.67711e+06
LtVOC111	Hexanoic acid,5-hexenyl ester	868434	809943	751389	735839	799409	147356	169894	176258	161956	153386	282599	242632	286158	269622	261831	3.05146e+06	2.17061e+06	1.88623e+06	2.201e+06	2.84226e+06	3.57851e+07	4.19396e+07	4.67381e+07	5.21973e+07	4.46719e+07	522053	461686	464221	454020	438920
LtVOC112	p-Menth-8-en-3-ol,acetate	9	9	9	9	9	268546	156452	293379	276418	266364	91115.5	106867	100824	100708	108478	271895	220201	222287	275934	365243	3.80268e+07	4.1381e+07	4.48097e+07	5.07689e+07	4.52982e+07	3.40886e+06	3.14151e+06	3.25527e+06	3.10129e+06	3.20433e+06
LtVOC113	(1S,4S,4aR)-1-Isopropyl-4-methyl-7-methylene-1,2,3,4,4a,5,6,7-octahydronaphthalene	1.21683e+07	1.17589e+07	1.08034e+07	1.09293e+07	1.12097e+07	1.84585e+06	1.6879e+06	2.36117e+06	2.03372e+06	1.80624e+06	2.91066e+06	2.62154e+06	2.82054e+06	2.71173e+06	2.54243e+06	3.12492e+07	2.10933e+07	1.93536e+07	2.14378e+07	2.66601e+07	4.01544e+06	4.81979e+06	6.61237e+06	7.84078e+06	7.00829e+06	524069	497052	565715	518588	548454
LtVOC114	1-Cyclohexene-1-carboxAldehyde,4-(1-methylethenyl)-	9	9	9	9	9	428832	316476	429155	423746	408619	182175	205056	196114	202228	191867	685288	567263	550975	610883	728985	4.1296e+07	4.40554e+07	4.52419e+07	4.96213e+07	4.37068e+07	9	9	9	9	9
LtVOC115	Pyrazine,2-ethyl-3-methyl-	36318.2	25159.3	21626	21090.5	20434	4278.56	6055.25	5002.9	5630.26	7498.7	14772.9	14190.4	12876.3	12594.2	11130.5	435827	331093	289161	377742	460611	4.03708e+07	4.46463e+07	4.52653e+07	5.38635e+07	4.35587e+07	61647.9	8073.17	11101.7	7179.9	8049.05
LtVOC116	3-Buten-2-ol,4-(2,6,6-trimethyl-2-cyclohexen-1-yl)-,(3E)-	9	9	9	9	9	9	9	9	9	9	9	9	9	9	9	123562	60927.5	55224.7	91987.1	142750	3.33364e+07	4.05159e+07	4.29117e+07	4.83027e+07	4.17046e+07	4.56219e+06	4.33452e+06	4.6046e+06	4.15286e+06	4.38235e+06
LtVOC117	1,5-Cycloundecadiene,8,8-dimethyl-9-methylene-	9.32678e+06	8.57314e+06	7.638e+06	7.85261e+06	8.548e+06	1.81904e+06	1.61255e+06	2.14973e+06	2.04305e+06	1.83196e+06	376169	381514	400989	420636	394915	2.7235e+07	1.90156e+07	1.67593e+07	1.88657e+07	2.40241e+07	8.31506e+06	9.68351e+06	1.35857e+07	1.59309e+07	1.41172e+07	283358	320573	217755	245321	317655
LtVOC118	Isobutyric acid,2-methylphenyl ester	9	9	9	9	9	318301	224241	330036	326103	307430	119575	117257	135249	138683	127970	566687	464642	443610	505759	598094	4.04569e+07	4.24472e+07	4.38239e+07	4.79931e+07	4.22839e+07	88593.9	82317.4	76608.4	79204.4	71498
LtVOC119	Cubenene	1.36789e+07	1.32758e+07	1.21989e+07	1.26055e+07	1.30117e+07	2.29669e+06	2.33331e+06	2.54817e+06	2.56568e+06	2.24733e+06	1.60921e+06	1.6355e+06	1.60323e+06	1.61468e+06	1.50176e+06	2.71563e+07	2.04743e+07	1.86367e+07	2.03522e+07	2.39282e+07	3.29542e+06	4.62963e+06	4.81732e+06	5.58961e+06	4.95542e+06	232929	200223	224600	211281	220816
LtVOC120	2-Butanone,4-(4-hydroxyphenyl)-	3.58133e+06	2.84639e+06	2.23606e+06	2.37529e+06	2.65209e+06	2.8966e+06	3.53438e+06	3.40768e+06	3.2106e+06	2.81551e+06	433571	558861	717933	825891	700211	2.5587e+07	2.20168e+07	2.17634e+07	2.18518e+07	2.17945e+07	11255268	1.6244e+07	1.3592e+07	1.54422e+07	1.33016e+07	42698.5	36953	44290	29276.8	27546.4
LtVOC121	1,10-Undecadiene	351649	279168	296217	260336	267987	1.84089e+07	1.60227e+07	1.92313e+07	1.87409e+07	1.93277e+07	1.04284e+07	1.04604e+07	1.02185e+07	1.04345e+07	1.01138e+07	9.43509e+06	9.00479e+06	8.49213e+06	9.1305e+06	9.69737e+06	3.07481e+06	3.20942e+06	3.47539e+06	3.94648e+06	3.61876e+06	1.40043e+06	1.36126e+06	1.29381e+06	1.32105e+06	1.3015e+06
LtVOC122	2-Methyl-1,3-dithiacyclopentane	257588	205500	186837	193725	191700	398879	479817	362717	501950	535053	2.7354e+06	2.52946e+06	2.70731e+06	2.53651e+06	2.57272e+06	1.8317e+06	1.48916e+06	1.28285e+06	1.58966e+06	1.90261e+06	3.00364e+07	3.87343e+07	2.9958e+07	3.6741e+07	3.1107e+07	3.26425e+06	2.97706e+06	3.12555e+06	3.13179e+06	3.2425e+06
LtVOC123	2-Acetyl-3-methylpyrazine	1.78878e+06	1.64702e+06	1.43986e+06	1.5179e+06	1.52807e+06	563274	597756	521068	661027	704672	735465	708817	719436	695576	687139	4.02676e+06	3.04497e+06	2.82649e+06	3.46375e+06	4.25096e+06	2.70982e+07	3.31039e+07	3.68239e+07	4.252e+07	3.39948e+07	238579	172248	188072	188608	194699
LtVOC124	Benzene,(isothiocyanatomethyl)-	5.21091e+06	5.11436e+06	4.72035e+06	4.62284e+06	4.99341e+06	934932	986663	1.16763e+06	1.08581e+06	970731	1.73021e+06	1.52358e+06	1.75649e+06	1.64499e+06	1.5987e+06	1.57267e+07	1.10728e+07	9.71399e+06	1.08387e+07	1.42112e+07	1.6045e+07	1.84113e+07	2.07055e+07	2.30039e+07	1.97412e+07	580558	534073	606657	569299	587074
LtVOC125	Butanoic acid,3-hexenyl ester,(E)-	285449	244544	232151	234321	224671	5.45564e+06	5.46842e+06	5.91005e+06	5.54616e+06	5.50149e+06	4.54966e+06	4.61662e+06	4.5368e+06	4.60867e+06	4.48253e+06	1.48379e+07	1.32942e+07	1.27137e+07	1.35278e+07	1.48314e+07	1.30597e+07	1.58366e+07	1.40357e+07	1.57528e+07	1.41025e+07	1.37155e+06	1.31852e+06	1.31362e+06	1.26964e+06	1.2105e+06
LtVOC126	Benzene,(1-nitropropyl)-	9	9	9	9	9	9	9	9	9	9	9	9	9	9	9	15687.4	13477.2	11701.8	7721.98	7964.87	3.60189e+07	4.53837e+07	3.83574e+07	4.31505e+07	3.63163e+07	26720	10570.9	6000.9	5535.83	952.905
LtVOC127	3,4-Hexanedione,2,2,5-trimethyl-	210002	183192	176271	165086	180130	4.26428e+06	4.11343e+06	4.29918e+06	4.65266e+06	4.72441e+06	6.19586e+06	6.04803e+06	6.17265e+06	6.03509e+06	6.06426e+06	1.12028e+07	1.21434e+07	1.16178e+07	1.21843e+07	1.2443e+07	1.29762e+07	1.38325e+07	1.38908e+07	1.51902e+07	1.35253e+07	3.23095e+06	3.17313e+06	3.05757e+06	2.99095e+06	3.0254e+06
LtVOC128	Isobornyl formate	9	9	9	9	9	2.26696e+06	2.24203e+06	2.5759e+06	2.40578e+06	2.1262e+06	1.42136e+06	1.45806e+06	1.49784e+06	1.44773e+06	1.43685e+06	3.79183e+06	3.31616e+06	3.11028e+06	3.61683e+06	4.04924e+06	2.77453e+07	4.74464e+07	2.58472e+07	2.92411e+07	2.58089e+07	1.00536e+06	910368	897947	855964	866539
LtVOC129	Furfuryl heptanoate	1.07109e+07	1.0272e+07	9.42865e+06	9.48745e+06	1.0111e+07	1.54971e+06	1.55367e+06	1.84525e+06	1.69826e+06	1.57969e+06	3.06111e+06	2.91861e+06	3.19885e+06	3.06023e+06	2.93054e+06	2.48674e+07	1.7943e+07	1.6066e+07	1.77405e+07	2.20713e+07	2.34519e+06	2.77869e+06	3.76899e+06	4.36684e+06	3.89418e+06	949262	917449	974131	948942	1.00014e+06
LtVOC130	(E)-2,6-Dimethylocta-5,7-dien-2-ol	1.97305e+06	1.73695e+06	1.65147e+06	1.67408e+06	1.68949e+06	6.52563e+06	6.44779e+06	6.87247e+06	6.85639e+06	6.9055e+06	5.93271e+06	6.0506e+06	5.96209e+06	6.00918e+06	5.94983e+06	3.10554e+06	2.9445e+06	2.77369e+06	2.9669e+06	3.35597e+06	1.76018e+07	2.38502e+07	1.78653e+07	2.0662e+07	1.82959e+07	1.52866e+06	1.44316e+06	1.43042e+06	1.38704e+06	1.37974e+06
LtVOC131	5-propan-2-ylbicyclo[3.1.0]hex-2-ene-2-carbAldehyde??	242799	197750	191692	193758	193898	5.1914e+06	5.10862e+06	5.60133e+06	5.28462e+06	5.23132e+06	4.3611e+06	4.40384e+06	4.32227e+06	4.38575e+06	4.31583e+06	1.42982e+07	1.27634e+07	1.2151e+07	1.29242e+07	1.41912e+07	1.28414e+07	1.51604e+07	1.3858e+07	1.57939e+07	1.35224e+07	1.05145e+06	1.00252e+06	986056	964629	967600
LtVOC132	4,4'-Bitriazolyl	1.56836e+06	1.53609e+06	1.41185e+06	1.43145e+06	1.4962e+06	277889	157634	292575	298684	286714	1.29649e+07	1.2546e+07	1.27853e+07	1.31522e+07	1.34047e+07	4.74264e+06	3.78463e+06	3.45978e+06	4.05847e+06	4.9318e+06	759555	892331	983455	1.18026e+06	1.0202e+06	1.82503e+07	1.76162e+07	1.80942e+07	1.66791e+07	1.71547e+07
LtVOC133	Bicyclo[3.1.1]hept-3-en-2-one,4,6,6-trimethyl-,(1S)-	157878	129893	115986	121230	112084	28400.5	34674.3	33727.6	27695.1	27774	1.15353e+07	1.1665e+07	1.12127e+07	1.18857e+07	1.22408e+07	870025	769103	737900	783309	906735	601465	406570	295822	359119	376333	2.49329e+07	2.43137e+07	2.46852e+07	2.38787e+07	2.3391e+07
LtVOC134	3-Cyclohexene-1-methanethiol,.alpha.,.alpha.,4-trimethyl-	1.59137e+06	1.54e+06	1.44531e+06	1.44678e+06	1.50458e+06	290994	155506	293251	305689	289141	1.26586e+07	1.23625e+07	1.25584e+07	1.29007e+07	1.3134e+07	4.70475e+06	3.74317e+06	3.37722e+06	3.94133e+06	4.8059e+06	756413	950326	1.02478e+06	1.09357e+06	1.03673e+06	1.76843e+07	1.71344e+07	1.76949e+07	1.64052e+07	1.68801e+07
LtVOC135	Bicyclo[7.2.0]undecane,10,10-dimethyl-2,6-bis(methylene)-,[1S-(1R*,9S*)]-	6.58183e+06	6.12751e+06	5.33755e+06	5.45242e+06	5.72304e+06	678561	617485	824080	804254	712023	103619	103741	102002	116879	97585.4	2.49827e+07	1.63287e+07	1.35241e+07	1.60898e+07	2.14814e+07	7.01509e+06	8.24236e+06	1.24837e+07	1.57008e+07	1.35249e+07	88357.4	72524.6	77080.1	74401.4	79885.1
LtVOC136	Cyclohexene,1-methyl-4-(1-methylethylidene)-	1.5332e+06	1.34861e+06	1.23779e+06	1.28128e+06	1.31802e+06	542631	563119	503724	628669	652386	1.56016e+06	1.53844e+06	1.52139e+06	1.55084e+06	1.58015e+06	3.40828e+06	2.64835e+06	2.3577e+06	2.80088e+06	3.55745e+06	2.15649e+07	2.55318e+07	2.85404e+07	3.34211e+07	2.7697e+07	2.8795e+06	2.72613e+06	2.66301e+06	2.67821e+06	2.67261e+06
LtVOC137	Pyridine,3-propyl-	944603	724952	692347	750518	727436	766849	735072	622942	1.06586e+06	1.11281e+06	1.79079e+06	1.58543e+06	1.75165e+06	1.61507e+06	1.53314e+06	1.05467e+07	7.89789e+06	6.77134e+06	8.29417e+06	1.10972e+07	2.07611e+07	2.40057e+07	2.26985e+07	2.83494e+07	2.29192e+07	462466	399621	443643	470760	490278
LtVOC138	Pinocarvone	3.31595e+06	2.99308e+06	2.80057e+06	2.62902e+06	2.81043e+06	575717	537166	606471	604740	616629	1.24439e+07	1.24342e+07	1.20573e+07	1.21831e+07	1.28877e+07	4.18089e+06	4.14851e+06	3.90338e+06	4.19935e+06	4.5481e+06	1.75447e+06	2.06744e+06	1.83872e+06	2.04071e+06	1.84408e+06	1.5553e+07	1.43102e+07	1.39681e+07	1.37019e+07	1.37998e+07
LtVOC139	Phenmetrazine	9	9	9	9	9	9	9	9	9	9	9	9	9	9	9	125940	62895.1	50510.6	96015.5	145258	2.63464e+07	3.22086e+07	3.36937e+07	3.77817e+07	3.24838e+07	3.79023e+06	3.58431e+06	3.85374e+06	3.45022e+06	3.63388e+06
LtVOC140	Ledol	2.90012e+06	2.38211e+06	1.82682e+06	1.91209e+06	2.18633e+06	2.35937e+06	2.79533e+06	2.78924e+06	2.65193e+06	2.20379e+06	355420	466808	584399	670714	567394	2.17113e+07	1.87155e+07	1.83009e+07	1.82404e+07	1.84162e+07	9.35729e+06	1.35467e+07	1.11131e+07	1.29593e+07	1.10431e+07	48102.1	39274.2	40745.4	34020.1	35956.3
LtVOC141	Pyridine,2-hexyl-	1.60213e+06	1.51415e+06	1.42897e+06	1.44178e+06	1.50911e+06	268811	146955	288701	306273	281123	1.24908e+07	1.2079e+07	1.23006e+07	1.24725e+07	1.27212e+07	4.62505e+06	3.73677e+06	3.27884e+06	3.7681e+06	4.58413e+06	671409	867425	932112	1.12712e+06	927852	1.7192e+07	1.6597e+07	1.72472e+07	1.63775e+07	1.68683e+07
LtVOC142	3-Oxatricyclo[4.1.1.0(2,4)]octane,2,7,7-trimethyl-	332148	255572	249782	248607	242806	1.53852e+07	1.27618e+07	16041545	1.57426e+07	1.62469e+07	8.47894e+06	8.58217e+06	8.32938e+06	8.56931e+06	8.28972e+06	7.9233e+06	7.48549e+06	7.01354e+06	7.5346e+06	8.08518e+06	2.38907e+06	2.43988e+06	2.70194e+06	3.15621e+06	2.7978e+06	1.11249e+06	1.04447e+06	1.00635e+06	1.0377e+06	1.00917e+06
LtVOC143	2-Butenoic acid,2-methyl-,2-methylpropyl ester,(E)-	207019	169919	155954	130683	149283	1.52261e+07	1.26277e+07	1.58944e+07	1.56246e+07	1.60314e+07	8.18181e+06	8.31282e+06	7.99654e+06	8.31262e+06	8.02749e+06	7.63595e+06	7.27817e+06	6.769e+06	7.32024e+06	7.93737e+06	2.30777e+06	2.47879e+06	2.77154e+06	3.19011e+06	2.87673e+06	1.08735e+06	1.09171e+06	991413	1.00055e+06	1.01678e+06
LtVOC144	Pyrazine,2-methyl-5-(1-methylethyl)-	772540	681150	646291	662499	644996	885829	1.35134e+06	901016	1.07785e+06	1.21374e+06	1.07495e+06	1.0464e+06	1.11524e+06	1.04075e+06	1.06902e+06	1.60677e+06	1.35407e+06	1.29567e+06	1.52013e+06	1.69448e+06	2.52512e+07	2.98107e+07	2.97874e+07	3.56439e+07	2.87192e+07	273977	230557	253912	242500	269113
LtVOC145	5-Hepten-2-one,4,6-dimethyl-	9.86134e+06	7.7567e+06	7.08464e+06	7.81348e+06	7.49515e+06	443142	447207	343914	666812	719352	250384	217130	248366	224577	212384	1.66281e+07	1.3142e+07	1.1754e+07	1.40386e+07	1.79285e+07	9.95719e+06	1.13725e+07	1.02185e+07	1.18851e+07	9.72133e+06	170931	147190	158127	154370	169141
LtVOC146	(-)-.beta.-Bourbonene	3.23612e+06	3.20238e+06	2.94172e+06	2.85511e+06	3.12289e+06	571008	631063	723592	678992	604225	1.08554e+06	951286	1.09055e+06	1.00617e+06	1.01057e+06	9.93357e+06	6.99084e+06	6.09837e+06	6.84825e+06	8.9575e+06	1.59686e+07	1.86474e+07	2.1457e+07	2.43178e+07	2.07233e+07	542239	494841	549499	515746	526538
LtVOC147	Benzenemethanethiol	376993	329736	322462	316742	331258	1.31636e+07	1.07196e+07	1.37659e+07	1.35208e+07	1.376e+07	7.84665e+06	7.93186e+06	7.65708e+06	7.79283e+06	7.42041e+06	7.71987e+06	7.32748e+06	6.82191e+06	7.30035e+06	7.78714e+06	3.2535e+06	2.63629e+06	3.60374e+06	4.01805e+06	3.51888e+06	1.03154e+06	1.00495e+06	948801	992841	947148
LtVOC148	2,6,6-Trimethylbicyclo[3.2.0]hept-2-en-7-one	246838	211072	194902	187826	205362	1.37221e+06	1.26082e+06	1.43136e+06	1.49123e+06	1.50072e+06	1.36744e+07	1.36858e+07	1.37242e+07	1.31971e+07	1.32888e+07	1.54671e+07	1.46421e+07	1.36993e+07	1.52658e+07	1.61409e+07	265648	317710	299078	342889	310377	2.14755e+06	1.95578e+06	1.90896e+06	1.93881e+06	1.85651e+06
LtVOC149	2-Propenoic acid,pentyl ester	9.31999e+06	7.9656e+06	7.26591e+06	7.78182e+06	7.55304e+06	568555	589790	442104	836713	898550	423491	377197	421855	391470	380693	1.35965e+07	1.09805e+07	1.02348e+07	1.18538e+07	1.42478e+07	1.00035e+07	1.06511e+07	1.00033e+07	1.16931e+07	9.56785e+06	777532	689005	747841	676476	690026
LtVOC150	Cyclopentane,butyl-	2.0514e+06	1.48605e+06	1.36904e+06	1.57371e+06	1.48525e+06	549659	770939	467569	904483	961543	3.4732e+06	2.98706e+06	3.45834e+06	3.09375e+06	2.88515e+06	1.36731e+07	1.11432e+07	1.04497e+07	1.19033e+07	1.51408e+07	1.06142e+07	1.20259e+07	1.00966e+07	1.18825e+07	9.5921e+06	2.85763e+06	2.66312e+06	3.19339e+06	2.96945e+06	3.14423e+06
LtVOC151	Benzenemethanol,.alpha.,.alpha.,4-trimethyl-	83752.1	66515.4	48676.8	48030.6	50496.2	45880.5	78541.1	55484.4	49799.1	45883	8.96593e+06	9.17759e+06	8.94915e+06	9.59463e+06	1.01158e+07	408452	355633	321278	360793	420331	285149	510770	267644	340159	286244	2.39285e+07	2.14785e+07	2.20099e+07	2.00945e+07	2.01756e+07
LtVOC152	Cyclopenta[c]pentalen-3(3aH)-one,octahydro-1,2,3a,6-tetramethyl-	1.57897e+06	1.13063e+06	767053	857390	980652	1.50709e+06	1.86929e+06	1.95776e+06	1.75219e+06	1.41578e+06	143378	182081	248465	301904	250031	1.9983e+07	1.71857e+07	1.70177e+07	1.67853e+07	1.6859e+07	8.68143e+06	1.29522e+07	1.05074e+07	1.23464e+07	1.0616e+07	22377.1	20607.7	21591.4	15151	15794.8
LtVOC153	.gamma.-Terpinene	534392	455433	472632	473189	424612	1.78878e+06	658426	1.90629e+06	1.7703e+06	1.87273e+06	1.85091e+06	1.84054e+06	1.84471e+06	1.7268e+06	1.68947e+06	2.36851e+07	2.258e+07	2.20558e+07	2.28918e+07	2.32492e+07	3.59754e+06	934073	5.51301e+06	5.75496e+06	5.47202e+06	339750	313758	314225	316970	303001
LtVOC154	Furfuryl pentanoate	9	9	9	9	9	1.23886e+06	1.15172e+06	1.37614e+06	1.31882e+06	1.24208e+06	964941	976562	999772	1.02426e+06	986807	3.56911e+06	3.18379e+06	3.04137e+06	3.48828e+06	3.94961e+06	2.18892e+07	3.54683e+07	2.01482e+07	2.26931e+07	1.99608e+07	463107	406454	408587	389669	380911
LtVOC155	3-Methoxybenzyl Alcohol	9	9	9	9	9	160233	115418	169148	161284	156550	83479.2	79239.5	86881.3	95678.7	87600.2	302049	246840	248117	281794	339612	2.63875e+07	2.83413e+07	2.90024e+07	3.25678e+07	2.85361e+07	78373.9	63048.7	66380.8	55066.2	52968.3
LtVOC156	3-Imidazol-1-ylpropanenitrile	2.81944e+06	2.5315e+06	2.40897e+06	2.15924e+06	2.24129e+06	389110	306566	390648	400820	407812	9.45737e+06	9.3687e+06	9.13625e+06	9.32432e+06	9.72751e+06	2.45304e+06	2.80978e+06	2.59487e+06	2.81102e+06	3.00607e+06	3.18431e+06	3.91558e+06	3.38336e+06	3.73526e+06	3.48345e+06	1.13849e+07	1.12679e+07	1.10473e+07	1.06386e+07	1.09103e+07
LtVOC157	Bicyclo(3.3.1)non-2-ene	4.12447e+06	3.15558e+06	2.98873e+06	3.44895e+06	3.25264e+06	626341	566263	470467	946764	1.02077e+06	1.50768e+06	1.3138e+06	1.46606e+06	1.32497e+06	1.28908e+06	1.21793e+07	1.06965e+07	8.10564e+06	1.11871e+07	1.37669e+07	1.15429e+07	1.28146e+07	1.1986e+07	1.33518e+07	1.12356e+07	233131	203620	242038	230265	270784
LtVOC158	Fenchone	279910	218629	205451	197199	201718	1.16302e+07	9.5009e+06	1.20776e+07	1.19585e+07	1.23067e+07	6.44683e+06	6.58782e+06	6.34516e+06	6.528e+06	6.31354e+06	7.1184e+06	6.61718e+06	6.20808e+06	6.76244e+06	7.31017e+06	2.53738e+06	2.33699e+06	3.15673e+06	3.6829e+06	3.27164e+06	833499	809704	753546	775284	753373
LtVOC159	Acetonitrile,2,2'-iminobis-	251674	200005	179323	204654	203234	1.21717e+07	1.00375e+07	1.27139e+07	1.25305e+07	1.2927e+07	6.98265e+06	7.15088e+06	6.87524e+06	7.02686e+06	6.81183e+06	6.45422e+06	6.16594e+06	5.7473e+06	6.22807e+06	6.62542e+06	2.10027e+06	2.01603e+06	2.48734e+06	2.88768e+06	2.49714e+06	869987	850533	800977	816631	786918
LtVOC160	Phenol	710451	575164	528624	587202	571545	626480	617667	514456	854745	896038	1.39475e+06	1.24465e+06	1.40401e+06	1.23077e+06	1.25087e+06	8.1701e+06	6.10182e+06	5.25867e+06	6.4924e+06	8.55879e+06	1.64119e+07	1.88681e+07	1.78048e+07	2.25021e+07	1.74898e+07	394426	329478	380567	364641	389588
LtVOC161	Cyclobutaneethanol,1-methyl-2-(1-methylethenyl)-,cis-	197915	167792	169366	167710	166574	3.87334e+06	3.97195e+06	4.1304e+06	3.92079e+06	3.89301e+06	3.25845e+06	3.32392e+06	3.27845e+06	3.30689e+06	3.21077e+06	1.0515e+07	9.49391e+06	9.05317e+06	9.49715e+06	1.04736e+07	9.47077e+06	1.10826e+07	1.00354e+07	1.14128e+07	9.74808e+06	899419	851226	865873	834904	828982
LtVOC162	cis-.alpha.-Bisabolene	6.38076e+06	6.06001e+06	5.60035e+06	5.65885e+06	6.05653e+06	1.24333e+06	1.1826e+06	1.46637e+06	1.37057e+06	1.22023e+06	1.35704e+06	1.27111e+06	1.41117e+06	1.361e+06	1.32147e+06	1.62631e+07	1.15323e+07	1.03884e+07	1.13824e+07	1.39846e+07	4.14363e+06	5.15087e+06	6.52937e+06	7.78153e+06	6.8562e+06	961133	804698	951612	919677	942142
LtVOC163	.alpha.-Cubebene	9.14887e+06	9.09052e+06	8.74258e+06	8.70128e+06	8.75381e+06	2.42524e+06	2.21698e+06	2.84331e+06	2692543	2.35846e+06	2.23905e+06	1.98201e+06	1.98803e+06	1.94916e+06	1.9206e+06	1.36885e+07	1.10733e+07	1.1241e+07	1.16422e+07	1.22735e+07	1.53966e+06	1.82081e+06	2.28495e+06	2.53648e+06	2.14837e+06	269895	251745	269787	257883	253119
LtVOC164	2,5-Furandione,dihydro-3-methyl-	3828.66	9286.75	5346.22	10750.3	6637.2	26403.5	22453.9	22658	26199.5	29482.3	124743	138617	112154	124763	128368	108920	105877	106689	121952	137555	2.50648e+07	2.53933e+07	2.65528e+07	2.93197e+07	2.65942e+07	896580	842603	808208	817430	808414
LtVOC165	Benzene,[1-[[1-(1-methylethyl)-3-butenyl]oxy]ethyl]-,[S-(R*,R*)]-	6.40219e+06	6.13477e+06	5.62151e+06	5.57253e+06	6.05498e+06	955281	949102	1.22291e+06	1.08542e+06	937630	1.80198e+06	1.66715e+06	1.77265e+06	1.73509e+06	1.66892e+06	1.74381e+07	1.18307e+07	1.07478e+07	1.19735e+07	1.52474e+07	3.21766e+06	3.88147e+06	4.83344e+06	5.6171e+06	4.95582e+06	364751	334785	384961	364405	394137
LtVOC166	3-Cyclohexene-1-ethanol,.beta.,4-dimethyl-	9	9	9	9	9	8229.73	17338.1	8275.5	9699.84	9142.08	31354.3	35137.9	35163.8	32401.1	46800.9	22068.9	19690.4	19484.4	20558.8	23262.9	2.50544e+07	2.86594e+07	2.60145e+07	2.91387e+07	2.48808e+07	230782	209142	196335	205723	204074
LtVOC167	(4aR-trans)-decahydro-4a-methyl-1-methylene-7-(1-methylethylidene)-Naphthalene	7.18005e+06	7.09331e+06	6.63558e+06	6.87779e+06	6.7608e+06	1.07421e+06	970609	1.2982e+06	1.16403e+06	1.07309e+06	2.01297e+06	2.06062e+06	2.036e+06	2.00405e+06	1.85291e+06	1.7323e+07	1.2246e+07	1.12462e+07	1.22941e+07	15037965	1.49751e+06	1.84874e+06	2.38657e+06	2.82495e+06	2.49157e+06	629969	608840	636275	618477	635636
LtVOC168	1,2,4-Methenoazulene,decahydro-1,5,5,8a-tetramethyl-,[1S-(1.alpha.,2.alpha.,3a.beta.,4.alpha.,8a.beta.,9R*)]-	1.11597e+06	1.10265e+06	1.00632e+06	971030	1.0747e+06	201853	220308	251260	230579	203013	372386	324173	372345	342793	332922	3.68163e+06	2.59893e+06	2.28255e+06	2.58312e+06	3.33894e+06	1.71145e+07	2.01908e+07	2.28328e+07	2.58854e+07	2.18979e+07	230163	209756	222174	206982	203178
LtVOC169	n-Valeric acid cis-3-hexenyl ester	9	9	9	9	9	1.08327e+06	1.00637e+06	1.20076e+06	1.07048e+06	1.09656e+06	663281	685747	681243	719115	689295	2.5466e+06	2.23612e+06	2.11917e+06	2.46657e+06	2.77923e+06	1.92371e+07	3.20617e+07	1.78649e+07	2.00251e+07	1.77612e+07	363640	284379	333202	307762	308241
LtVOC170	Pentadecane,4-methyl-	1.72094e+06	1.30255e+06	957792	1.01571e+06	1.16766e+06	1.56449e+06	1.98115e+06	1.89592e+06	1.76666e+06	1.49874e+06	220075	308058	384584	485887	401121	1.49442e+07	1.29197e+07	1.27161e+07	1.28751e+07	1.28913e+07	6.73344e+06	9.73461e+06	8.32129e+06	9.32512e+06	8.10646e+06	30523.8	28446.3	26709.7	23044.9	21382
LtVOC171	Benzeneacetic acid	9	9	9	9	9	145670	88193.4	155608	148137	161209	54684	62462	66832.4	66670	68192.2	172066	150592	135025	185410	213530	2.01802e+07	2.12576e+07	2.27236e+07	2.4805e+07	2.22438e+07	1.95386e+06	1.831e+06	1.88441e+06	1.80991e+06	1.88395e+06
LtVOC172	Cyclohexane,1-ethenyl-1-methyl-2,4-bis(1-methylethenyl)-,(1.alpha.,2.beta.,4.beta.)-	9	9	9	9	9	9	9	9	9	9	9	9	9	9	9	661824	395505	303191	469717	633109	1.34155e+07	1.61742e+07	1.95701e+07	2.30041e+07	1.94231e+07	5.55372e+06	5.17942e+06	5.74399e+06	5.34609e+06	5.57288e+06
LtVOC173	(6,6-dimethyl-2-bicyclo[3.1.1]hept-2-enyl)methyl 2-methylpropanoate	6.08955e+06	5.90403e+06	5.36815e+06	5.32224e+06	5.79809e+06	889868	872352	1.13589e+06	1.01659e+06	909006	1.74259e+06	1.57411e+06	1.73253e+06	1.67972e+06	1.62991e+06	1.63453e+07	1.11377e+07	1.00202e+07	1.1186e+07	1.44666e+07	1.99793e+06	2.06602e+06	2.9211e+06	3.63385e+06	3.15284e+06	438227	408648	459532	437529	455758
LtVOC174	Cyclopentanol,acetate	1.44031e+06	1.04388e+06	930105	1.09224e+06	1.03108e+06	376760	532521	328226	621129	680494	2.51368e+06	2.12831e+06	2.47471e+06	2.23713e+06	2.07692e+06	1.0629e+07	8.57898e+06	7.90746e+06	9.0972e+06	1.19581e+07	8.03599e+06	9.14715e+06	7.69363e+06	9.13396e+06	7.29534e+06	2.03824e+06	1.83067e+06	2.27941e+06	2.12534e+06	2.29513e+06
LtVOC175	Bicyclo[3.1.1]hept-2-en-6-ol,2,7,7-trimethyl-,acetate,[1S-(1.alpha.,5.alpha.,6.beta.)]-	9	9	9	9	9	570754	601717	648219	625310	586022	624793	666824	655803	669126	662195	1.56799e+06	1.36126e+06	1.30524e+06	1.49882e+06	1.71892e+06	1.83455e+07	3.15216e+07	1.6826e+07	1.8829e+07	1.636e+07	702707	658309	659061	587166	606557
LtVOC176	p-Mentha-1,5-dien-8-ol	123315	89123.3	67723.3	55532.7	63062	2.58629e+06	2.75207e+06	2.77363e+06	2.63805e+06	2.61299e+06	3.24979e+06	3.27549e+06	3.23026e+06	3.26766e+06	3.24372e+06	8.43468e+06	7.60554e+06	7.19814e+06	7.67891e+06	8.50245e+06	7.30102e+06	8.79975e+06	7.93799e+06	9.42878e+06	8.00927e+06	1.3055e+06	1.24135e+06	1.17958e+06	1.18304e+06	1.15421e+06
LtVOC177	7-Octen-4-ol,2-methyl-6-methylene-,(S)-	102139	87109.7	81060.9	81522.9	81153.5	1.03838e+07	8.63726e+06	1.08381e+07	1.06325e+07	1.09673e+07	5.5664e+06	5.68605e+06	5.47238e+06	5.67319e+06	5.4856e+06	5.08139e+06	4.83143e+06	4.48269e+06	4.85059e+06	5.19864e+06	1.45399e+06	1.60135e+06	1.69551e+06	1.99387e+06	1.78342e+06	728971	707274	667437	677260	660840
LtVOC178	2,4-Nonadienal,(E,E)-	493040	436638	429823	415327	439116	1.89061e+06	1.17831e+06	1.9172e+06	2.08537e+06	2.02549e+06	1.05839e+07	1.00044e+07	1.03426e+07	1.01793e+07	1.0044e+07	1.08972e+07	8.46631e+06	7.2812e+06	8.73547e+06	1.09895e+07	182155	161130	271693	320360	274110	1.01689e+06	975102	1.01863e+06	976437	999593
LtVOC179	3,6-Dimethyl-2,3,3a,4,5,7a-hexahydrobenzofuran	123030	111266	94167.6	97460.6	95991	2.90115e+06	3.0031e+06	3.26179e+06	2.92517e+06	3.00629e+06	2.40218e+06	2.49352e+06	2.44816e+06	2.51594e+06	2.47156e+06	8.88481e+06	7.78124e+06	7.5656e+06	8.39935e+06	9.05858e+06	7.26775e+06	9.35378e+06	8.09954e+06	9.38383e+06	7.9501e+06	453345	415594	420706	399145	380495
LtVOC180	Benzene,1,4-diethyl-	1.50209e+06	1.30208e+06	1.21643e+06	1.23525e+06	1.25721e+06	208427	176310	184188	268913	264491	26198.2	29331.7	22246.8	21770.6	20001.4	14011740	1.09183e+07	9.48074e+06	1.13629e+07	1.43162e+07	7.96975e+06	8.52511e+06	9.19885e+06	1.0827e+07	9.09765e+06	35526.9	19082.2	17906	26149.1	24390
LtVOC181	1H-Benzocycloheptene,2,4a,5,6,7,8-hexahydro-3,5,5,9-tetramethyl-,(R)-	5.40917e+06	5.20941e+06	4.78764e+06	4.8304e+06	5.14525e+06	894803	878059	1.09668e+06	982481	860706	1.17769e+06	1.15543e+06	1.24871e+06	1.17735e+06	1.14284e+06	1.40748e+07	9.92503e+06	8.94267e+06	9.75531e+06	1.19729e+07	2.72447e+06	3.20707e+06	4.27647e+06	5.08686e+06	4.38998e+06	628865	545213	600729	588045	591474
LtVOC182	2-Buten-1-ol,2-ethyl-4-(2,2,3-trimethyl-3-cyclopenten-1-yl)-	2.68898e+06	2.31823e+06	1.86251e+06	1.96082e+06	2.16344e+06	1.35489e+06	1.63805e+06	1.63495e+06	1.56264e+06	1.30601e+06	216740	271836	346414	400976	344493	1.29434e+07	1.11506e+07	1.09866e+07	1.10187e+07	1.10373e+07	5.69157e+06	8.28692e+06	6.87644e+06	8.00327e+06	6.84041e+06	27690	20265.4	22351.9	15073.2	18006
LtVOC183	Phenol,3-ethyl-	2.08468e+06	1.89245e+06	1.79627e+06	1.7126e+06	1.80413e+06	410294	380098	427412	425686	429766	7.78321e+06	7.74911e+06	7.49001e+06	7.65388e+06	7.97652e+06	2.76581e+06	2.69296e+06	2.57872e+06	2.75705e+06	2.95257e+06	905171	1.05875e+06	981337	1.14278e+06	979320	9.37112e+06	8.69725e+06	8.48206e+06	8.32493e+06	8.39405e+06
LtVOC184	Bicyclo[3.1.1]heptan-3-ol,6,6-dimethyl-2-methylene-,[1S-(1.alpha.,3.alpha.,5.alpha.)]-	1.51939e+06	1.30252e+06	1.19797e+06	1.10999e+06	1.1612e+06	162861	179564	170405	167580	161440	8.71612e+06	8.71094e+06	8.43945e+06	8.85819e+06	9.10951e+06	1.25949e+06	1.16078e+06	1.07934e+06	1.15469e+06	1.31452e+06	543561	717038	526477	649334	559531	1.09028e+07	1.04988e+07	1.02275e+07	1.02275e+07	9.99155e+06
LtVOC185	Benzenepropanoic acid,methyl ester	7059.83	962.726	9	1791.31	2294.71	2454	6244.8	9	9	1897.79	7158.73	6007.48	5287.98	5721.21	7050.7	9958.26	7576.51	7569.36	9063.84	11191.8	2.07119e+07	2.36781e+07	2.16904e+07	2.44402e+07	2.09209e+07	35301.6	19709.5	24223.5	20459.4	17409.7
LtVOC186	2-Heptanone,4,6-dimethyl-	30451.6	30289.4	23863.6	30152.3	29531.2	51735.1	63722.1	50602	54725.2	58409.9	133661	122646	128458	139484	128144	128397	108732	101084	124906	149236	1.96707e+07	2.01914e+07	2.12454e+07	2.36901e+07	2.10583e+07	585133	557901	523270	539060	538173
LtVOC187	3-(4-Isopropylphenyl)-2-methylpropionAldehyde	5.10567e+06	4.85374e+06	4.44814e+06	4.48682e+06	4.79706e+06	747786	765399	984593	909024	761373	1.6166e+06	1.55337e+06	1.58984e+06	1.5726e+06	1.51041e+06	1.57464e+07	1.00176e+07	9.53314e+06	1.06768e+07	1.29898e+07	1.63719e+06	1.93899e+06	2.78237e+06	3.39972e+06	3.02973e+06	307457	271918	327954	305330	324463
LtVOC188	1,5-Cyclooctadiene,3,4-dimethyl-	6603.42	5291.38	5117.26	5028.51	5411.99	13516.1	8970.94	16251.6	16375.2	20078.2	93309	93366.1	90249.6	98186.7	102532	58943	56198.7	63469.7	76583.6	94606.3	1.94177e+07	1.96773e+07	2.08595e+07	2.32113e+07	2.07863e+07	588128	544900	524873	542275	539286
LtVOC189	6,7-Dimethyl-1,2,3,5,8,8a-hexahydronaphthalene	9	9	9	9	9	198140	141404	193108	195672	192446	72694.9	77044.1	84501.1	82936.6	83117.7	329694	274990	276646	292945	352927	1.9937e+07	2.05521e+07	2.09213e+07	2.2841e+07	2.00437e+07	70849.5	47660.3	47563.8	39315.7	44892.7
LtVOC190	1-Heptanol	6.13762e+06	4.96889e+06	4.58864e+06	4.95294e+06	4.73907e+06	322342	333230	258495	488824	518398	296696	265476	288496	275097	269137	9.66352e+06	7.5913e+06	6.913e+06	7.99147e+06	1.02115e+07	6.49174e+06	7.12144e+06	6.31509e+06	7.44803e+06	6.09397e+06	528986	522832	491497	495209	508628
LtVOC191	Carbonic acid,phenyl propyl ester	11266.8	5442.76	5124.01	4360.42	4541.53	9	9	9	9	9	9	3078.78	4068.53	4480.29	6770.74	3618.03	2199.82	2416.91	2321.42	1171.6	1.98098e+07	1.94758e+07	2.13777e+07	2.5004e+07	1.96223e+07	9958.48	2674.62	4615.25	9	2291.28
LtVOC192	1,6,10-Dodecatrien-3-ol,3,7,11-trimethyl-	1.74297e+06	1.39938e+06	1.08623e+06	1.13661e+06	1.29192e+06	1.52944e+06	1.92655e+06	1.83717e+06	1.72828e+06	1.4605e+06	251670	301784	407759	445591	379553	1.19711e+07	1.04294e+07	1.03353e+07	1.03879e+07	1.04224e+07	5.73194e+06	7.89475e+06	6.81092e+06	7.49989e+06	6.4564e+06	30992	21714.3	23741.8	19775.6	17982
LtVOC193	1-Butanone,2-hydroxy-1-phenyl-	5.26778e+06	5.02148e+06	4.66617e+06	4.6493e+06	4.87601e+06	961084	958328	1.14241e+06	1.07417e+06	996165	978954	919033	987040	980081	926310	1.43623e+07	1.05175e+07	9.51678e+06	1.06015e+07	1.2329e+07	1.70605e+06	1.9965e+06	2.84749e+06	3.23767e+06	2.8439e+06	114434	108078	119616	113933	109718
LtVOC194	Ethanethioic acid,S-(2-furanylmethyl) ester	9	9	9	9	9	2.25161e+06	2.61056e+06	2.39888e+06	2.31333e+06	2.2785e+06	2.93867e+06	2.96675e+06	2.9196e+06	2.93789e+06	2.94043e+06	7.73075e+06	6.6685e+06	6.32983e+06	6.74243e+06	7.39326e+06	6.31475e+06	7.59824e+06	6.83934e+06	8.14327e+06	6.93572e+06	1.5163e+06	1.32173e+06	1.4178e+06	1.164e+06	1.1541e+06
LtVOC195	Benzene,1-methyl-4-nitro-	75124.9	71908.9	60714.7	62324	62453.4	16035	18070.7	22058.6	18186.8	15862.4	6.46888e+06	6.51605e+06	6.28566e+06	6.63187e+06	6.78252e+06	495542	441616	415312	444422	497828	9	9	9	9	9	1.40211e+07	1.36343e+07	1.37826e+07	1.34093e+07	1.32573e+07
LtVOC196	5,9-Undecadien-2-ol,6,10-dimethyl-	9	9	9	9	9	9	9	9	9	9	9	9	9	9	9	9	9	9	9	9	1.49485e+07	1.87602e+07	1.95707e+07	2.22493e+07	1.91212e+07	1.81914e+06	1.73983e+06	1.80802e+06	1544325	1.62875e+06
LtVOC197	5-Decen-1-ol,acetate,(E)-	9	9	9	9	9	9	9	9	9	9	9	9	9	9	9	570189	347438	266767	395598	529519	1.14065e+07	1.36506e+07	1.60073e+07	1.8773e+07	1.59522e+07	4.63909e+06	4.33254e+06	4.80817e+06	4.45729e+06	4.60425e+06
LtVOC198	exo-7-(trans-1-Propenyl)bicyclo[4.2.0]oct-1(2)-ene	1.32771e+06	1.15568e+06	1.06556e+06	1.01379e+06	1.06013e+06	179543	196273	206116	195577	210337	7.3665e+06	7.41743e+06	7.1614e+06	7.46356e+06	7.68955e+06	1.42437e+06	1.30479e+06	1.20952e+06	1.22202e+06	1.4594e+06	902206	1.26841e+06	833935	957957	829555	9.08561e+06	9.00743e+06	8.62064e+06	8.63179e+06	8.63814e+06
LtVOC199	Acetic Acid,phenoxy-	2.00855e+06	1.9434e+06	1.82133e+06	1.75884e+06	1.91495e+06	358190	373693	447173	421091	375104	659804	576009	668145	633625	617402	6.02471e+06	4.27495e+06	3.74131e+06	4.17763e+06	5.48294e+06	9.26135e+06	1.0404e+07	1.16541e+07	1.27469e+07	1.10255e+07	299655	282715	303711	293075	310490
LtVOC200	Nonane,4,5-dimethyl-	17409.1	20535.4	19297.4	17900.7	20474.9	9	9	9	9	9	97917.6	93781.6	99930.2	107374	92744.8	71015.5	76949	81829.3	89655.5	109543	1.69771e+07	1.70924e+07	1.8199e+07	2.01764e+07	1.79598e+07	511278	494768	475803	486473	485473
LtVOC201	Bicyclo[3.1.1]hept-2-ene-2-methanol,6,6-dimethyl-	3.65628e+06	3.24935e+06	2.95602e+06	2.81599e+06	2.9623e+06	826087	864605	873648	868264	857667	3.93603e+06	3.9305e+06	3.84492e+06	3.95012e+06	3.93443e+06	3.78e+06	3.31524e+06	3.12577e+06	3.40319e+06	3.80859e+06	1.05335e+06	1.23271e+06	1.08843e+06	1.34104e+06	1.10973e+06	6.33913e+06	6.08434e+06	6.01514e+06	5.89972e+06	5.84928e+06
LtVOC202	2-Acetyl-3-ethylpyrazine	1.79507e+06	1.68666e+06	1.53649e+06	1.4471e+06	1.53526e+06	270329	253670	280731	283323	304680	6.59121e+06	6.60037e+06	6.31566e+06	6.44892e+06	6.82875e+06	1.99998e+06	1.99665e+06	1.91732e+06	2.09243e+06	2.22924e+06	637269	775766	668668	782425	683118	8.15332e+06	7.41627e+06	7.21424e+06	7.03884e+06	7.13132e+06
LtVOC203	Benzyl tiglate	4.514e+06	4.33573e+06	3.97157e+06	4.03908e+06	4.3072e+06	773320	735677	925917	870222	755879	981332	813614	865727	979108	950256	1.12049e+07	8.01917e+06	7.14688e+06	7.85213e+06	9.82503e+06	2.24801e+06	2.7129e+06	3.57069e+06	4.20565e+06	3.63529e+06	415304	367513	422638	410351	426552
LtVOC204	Ethyl 2-hexenoate,trans-	9	9	9	9	9	9	9	9	9	9	81968.6	83867	77262.9	99583.7	82064.1	70764.2	59080.4	64615.3	78367.2	84997.3	1.64236e+07	1.65512e+07	1.74995e+07	1.94668e+07	1.73192e+07	554579	519783	487404	500160	512477
LtVOC205	trans-Calamenene	5.37214e+06	5.73531e+06	5.53033e+06	5.78335e+06	5.56682e+06	1.77537e+06	1.42251e+06	1.96737e+06	1.88601e+06	1.63936e+06	2.59138e+06	2.61756e+06	2.56469e+06	2.59489e+06	2.37888e+06	6.11436e+06	5.26942e+06	5.02798e+06	5.21811e+06	5.53289e+06	842384	1.05576e+06	1.04539e+06	1.18394e+06	1.06167e+06	1.72679e+06	1.63904e+06	1.71035e+06	1.65662e+06	1.75707e+06
LtVOC206	10-Undecenal	9	9	9	9	9	9	9	9	9	9	47015.7	47765.7	42100.4	50489.4	48606	9	9	9	9	9	1.6547e+07	1.84629e+07	1.72323e+07	1.87224e+07	1.66759e+07	484551	465252	457065	447250	452991
LtVOC207	Bicyclo[3.1.1]hept-2-ene,3,6,6-trimethyl-	794985	575563	582187	617769	592344	189922	177024	159106	299905	321316	4.16612e+06	3.64617e+06	3.8228e+06	3.52103e+06	3.6848e+06	4.57778e+06	3.87566e+06	3.40925e+06	4.06087e+06	5.00768e+06	3.41992e+06	4.06467e+06	3.37252e+06	4.15045e+06	2.97203e+06	5.37116e+06	4.97126e+06	5.84377e+06	5.49388e+06	5.86359e+06
LtVOC208	Methyl 6,6-dimethylbicyclo[3.1.1]hept-2-ene-2-carboxylate	9	9	9	9	9	9	9	9	9	9	2479.78	3059.64	3168.23	1741.55	2909.34	3347.88	4438.52	4538.03	3011.6	5948.32	1.59372e+07	2.0336e+07	1.70938e+07	1.96323e+07	1.64361e+07	16993	5349.4	2262.18	2149.1	3764.29
LtVOC209	Benzene,1,2-(methylenedioxy)-4-propenyl-,(E)-	3.68396e+06	3.64192e+06	3.46315e+06	3.33005e+06	3.54518e+06	668506	718886	871549	758117	685556	1.23447e+06	1.0753e+06	1.26669e+06	1.17314e+06	1.14992e+06	1.16547e+07	8.10119e+06	7.20833e+06	7.96029e+06	1.05436e+07	1.94215e+06	2.13642e+06	3.36345e+06	3.85424e+06	3.4027e+06	294707	262548	303620	298688	291868
LtVOC210	Butanoic acid,3-methyl-,1-ethenyl-1,5-dimethyl-4-hexenyl ester	4.81487e+06	4.64883e+06	4.25879e+06	4.2532e+06	4.57104e+06	744641	727664	930604	845349	749472	1.45157e+06	1.31935e+06	1.43588e+06	1.40311e+06	1.34689e+06	1.3449e+07	9.25396e+06	8.28507e+06	9.31929e+06	1.18602e+07	9	9	9	9	9	563266	531842	639244	542403	635119
LtVOC211	3-Phenylpropanol	9	9	9	9	9	487685	495350	548956	509186	501233	516464	541919	529334	549729	535141	1.3287e+06	1.17549e+06	1.10818e+06	1.26553e+06	1.4424e+06	1.38034e+07	2.18325e+07	1.22948e+07	1.36743e+07	1.21384e+07	512232	474825	497632	458764	454253
LtVOC212	1H-Pyrazole-1-carboximidamide,3,5-dimethyl-	311841	252331	226810	231180	215115	8.02812e+06	5.94754e+06	8.39564e+06	8.24694e+06	8.55058e+06	4.19488e+06	4.33356e+06	4.10712e+06	4.25822e+06	4.0651e+06	3.72607e+06	3.54069e+06	3.31171e+06	3.57769e+06	3.86624e+06	1.05914e+06	1.08991e+06	1.26645e+06	1.5441e+06	1.31442e+06	431704	421860	366134	392418	397154
LtVOC213	Benzene,nitroso-	482445	400532	337672	391188	385081	9	9	9	9	9	9	9	9	9	9	252524	196520	172138	207510	264154	1.44216e+07	1.64183e+07	1.5909e+07	1.99961e+07	1.72919e+07	9	9	9	9	9
LtVOC214	Pyrazine,2-ethyl-5-methyl-	431056	367979	295240	363497	342549	9	9	9	9	9	9	9	9	9	9	220016	171229	145874	185060	236461	1.4763e+07	1.66357e+07	1.64316e+07	1.99116e+07	1.57923e+07	9	9	9	9	9
LtVOC215	Caryophyllene	3.06959e+06	2.99747e+06	2.70804e+06	2.72463e+06	2.97018e+06	623941	662166	772000	736216	649024	708754	645404	695001	669211	643471	1.26881e+07	8.60494e+06	7.44876e+06	8.6008e+06	1.12081e+07	1.95075e+06	2.30698e+06	3.38375e+06	4.04846e+06	3.50907e+06	105518	90732.3	112619	95458.2	97247.5
LtVOC216	3,5,9-Undecatrien-2-one,6,10-dimethyl-	459121	383201	348848	332214	408485	2.94113e+06	2.91015e+06	3.80617e+06	3.38045e+06	2.95084e+06	1.14525e+06	1.29491e+06	1.4483e+06	1.51647e+06	1.43017e+06	1.41262e+07	1.00809e+07	9.20793e+06	9.99576e+06	1.17477e+07	616124	753315	855430	972894	845037	121586	100874	117428	104176	117187
LtVOC217	4,8-Methanoazulen-9-ol,decahydro-2,2,4,8-tetramethyl-,stereoisomer	1.30613e+06	1.03742e+06	796751	844740	962576	1.10389e+06	1.39388e+06	1.34255e+06	1.26497e+06	1.07563e+06	206541	259393	301930	356531	297004	9.87734e+06	8.50198e+06	8.40251e+06	8.3958e+06	8.36412e+06	4.41276e+06	6.45105e+06	5.31652e+06	6.08669e+06	5.2002e+06	50201.5	47958.9	50734.7	39870.5	47954.5
LtVOC218	trans-Carveol	116349	102714	88906.2	85893.8	79749.3	237966	191064	237502	259607	257228	4.4078e+06	4.44769e+06	4.35398e+06	4.60233e+06	4.65528e+06	1.50848e+06	1.17241e+06	1.05114e+06	1.26547e+06	1.58498e+06	161798	198289	164181	206332	189768	1.11158e+07	1.07834e+07	1.04499e+07	9.94955e+06	9.59412e+06
LtVOC219	1-Propanol,3-(methylthio)-	4.75741e+06	3.77397e+06	3.51924e+06	3.86699e+06	3.74772e+06	228518	229555	179714	350371	362498	129690	115280	131428	116967	114338	7.89513e+06	6.18639e+06	5.54798e+06	6.56665e+06	8.41386e+06	4.61977e+06	5.41483e+06	4.78115e+06	5.75747e+06	4.56824e+06	78378.2	71964.6	80451.9	77332	85076.8
LtVOC220	Bicyclo[3.1.1]hept-2-en-6-one,2,7,7-trimethyl-	82615.6	72956.4	69987.2	63027.6	67708.9	18375.5	16803.7	20366.2	21271.8	17025.9	7.8963e+06	7.94605e+06	7.78283e+06	7.88914e+06	8.32882e+06	132311	137989	128162	125907	153547	61733.7	73040.1	57793.6	69356.3	60956.3	8.34952e+06	7.91337e+06	7.80161e+06	7.78004e+06	7.83424e+06
LtVOC221	(Z)-1-Methyl-4-(6-methylhept-5-en-2-ylidene)cyclohex-1-ene	5.05025e+06	4.67724e+06	4.19943e+06	4.3367e+06	4.71151e+06	613858	613393	724192	663566	574273	405808	467954	487900	492005	496798	10265156	8.20238e+06	7.61185e+06	7.91314e+06	9.10529e+06	1.21261e+06	1.51587e+06	1.71031e+06	1.9767e+06	1.6958e+06	73552.9	70688.6	72028.8	65440.1	63048.9
LtVOC222	Decane	9	9	9	9	9	9	9	9	9	9	200206	194420	197706	198068	211017	176000	150784	150161	163306	191898	1.34672e+07	1.85504e+07	1.28865e+07	1.50051e+07	1.31595e+07	1.10224e+06	1.04018e+06	995054	1.00538e+06	999138
LtVOC223	Cyclopropanemethanol,2,2,3,3-tetramethyl-	996189	737925	669320	765592	728546	263376	385555	223824	443555	471705	1.72099e+06	1.44176e+06	1.72281e+06	1.52257e+06	1.42485e+06	6.84009e+06	5.60972e+06	5.24661e+06	5.97331e+06	7.63617e+06	5.39912e+06	6.09849e+06	5.12278e+06	6.02517e+06	4.88288e+06	1.42587e+06	1.28244e+06	1.57951e+06	1.4726e+06	1.54562e+06
LtVOC224	Camphor	192976	166593	153702	149661	150975	76878.6	78674.7	84666.2	80431.1	81097.9	4.90679e+06	4.96901e+06	4.78653e+06	5.0286e+06	5.2512e+06	1.25688e+06	1.17943e+06	1.14805e+06	1.2109e+06	1.39415e+06	83003	69730.2	100531	104143	90498.1	9.79038e+06	9.42847e+06	9.22148e+06	9.23187e+06	9.04923e+06
LtVOC225	4-Hexen-1-ol,5-methyl-2-(1-methylethenyl)-,(R)-	1.54844e+06	1.3992e+06	1.37051e+06	1.37293e+06	1.35343e+06	1.71467e+06	1.7577e+06	1.83313e+06	1.82526e+06	1.79851e+06	1.79719e+06	1.80008e+06	1.7712e+06	1.8047e+06	1.7959e+06	1.75411e+06	1.68659e+06	1.58174e+06	1.67298e+06	1.8785e+06	7.48035e+06	1.00858e+07	7.40485e+06	8.44937e+06	7.58864e+06	869016	834533	821890	801893	801948
LtVOC226	1,3-Cyclopentadiene,1,2,3,4,5-pentamethyl-	353385	279007	250900	303966	266766	319902	320553	253062	440177	467327	702920	624831	712871	634506	616941	4.38653e+06	3.31144e+06	2.85558e+06	3.58921e+06	4.57852e+06	8.81431e+06	1.06991e+07	1.01003e+07	1.22725e+07	9.93789e+06	156574	144932	153613	152082	160519
LtVOC227	Undecane,5,7-dimethyl-	76793.5	66868.5	59392	59517	58739.8	1.84828e+06	1.87396e+06	1.99087e+06	1.98375e+06	1.85227e+06	1.74788e+06	1.74278e+06	1.71002e+06	1.88472e+06	1.82206e+06	5.57921e+06	5.05597e+06	4.72612e+06	5.04575e+06	5.55756e+06	4.98483e+06	5.94782e+06	5.41371e+06	6.12437e+06	5.30779e+06	1.08111e+06	1.0324e+06	1.04153e+06	1.00659e+06	1.01552e+06
LtVOC228	Benzoic acid,methyl ester	119015	94715.8	98550.6	97715.9	90897.4	6.29636e+06	5.18061e+06	6.60851e+06	6.48698e+06	6.70043e+06	3.61346e+06	3.68746e+06	3.55144e+06	3.58875e+06	3.49349e+06	3.31226e+06	3.15299e+06	2.92797e+06	3.19405e+06	3.36591e+06	1.12932e+06	1.09619e+06	1.27944e+06	1.45913e+06	1.28606e+06	511695	502406	471664	477988	463810
LtVOC229	Pentylenetetrazol	1.1843e+06	948805	727730	784965	872607	1.04138e+06	1.35023e+06	1.23837e+06	1.2245e+06	981339	157980	206493	267362	294298	256490	8.45335e+06	7.34468e+06	7.25746e+06	7.30084e+06	7.29568e+06	4.05128e+06	5.66107e+06	4.83935e+06	5.36722e+06	4.65113e+06	18659.3	17568.7	13263.5	13148.5	12334
LtVOC230	(1S,2E,6E,10R)-3,7,11,11-Tetramethylbicyclo[8.1.0]undeca-2,6-diene	2.5741e+06	2.49001e+06	2.27084e+06	2.34796e+06	2.50221e+06	600531	546750	732215	656863	640961	489938	483618	527842	449774	423522	5.87014e+06	4.0635e+06	3.66497e+06	4.07619e+06	4.94845e+06	4.42918e+06	5.38046e+06	7.08726e+06	8.45603e+06	7.25298e+06	90856.9	85388.8	81079.3	80066.2	90016.7
LtVOC231	Diethyl diSulfur compounds	834870	591288	532976	606764	579963	205892	305065	179340	345677	379610	1.43511e+06	1.21794e+06	1.4071e+06	1.24971e+06	1.17419e+06	6.68072e+06	5.21719e+06	4.84907e+06	5.64181e+06	7.55642e+06	4.73781e+06	5.54599e+06	4.55045e+06	5.52237e+06	4.30368e+06	1.1925e+06	1.06247e+06	1.2975e+06	1.18689e+06	1.25891e+06
LtVOC232	Pentanoic acid,phenylmethyl ester	3.55428e+06	3.36772e+06	3.12e+06	3.13991e+06	3.29207e+06	654873	625408	785517	740855	671353	651654	619970	675194	662909	625223	9.51904e+06	7.05451e+06	6.35622e+06	7.05573e+06	8.36674e+06	1.16164e+06	1.35385e+06	1.94075e+06	2.18813e+06	1.98074e+06	102220	94762.3	115642	114139	101340
LtVOC233	(E)-4,8-Dimethylnona-1,3,7-triene	118220	104965	101485	96448.8	97183.9	806688	859642	796457	892459	878762	4.12992e+06	4.055e+06	4.13404e+06	3.98835e+06	3.94082e+06	8.98177e+06	7.37794e+06	6.62957e+06	7.58563e+06	9.25864e+06	430669	474930	569829	688413	595666	521638	480816	447102	440642	455429
LtVOC234	2-Hexanoylfuran	1.92806e+06	1.65626e+06	1.46239e+06	1.54086e+06	1.48881e+06	2.09623e+06	1.86699e+06	2.43366e+06	2.22631e+06	2.05196e+06	1.2217e+06	1.23953e+06	1.25406e+06	1.30627e+06	1.24061e+06	2.11854e+06	1.74324e+06	1.61077e+06	1.99815e+06	1.85203e+06	5.33587e+06	9.66505e+06	4.91123e+06	5.9401e+06	4.85349e+06	994128	937992	913934	867858	869501
LtVOC235	1-Dodecene	75533.5	64068.9	60579.8	60511.7	57539.2	1.7076e+06	1.7159e+06	1.99189e+06	1.7102e+06	1.6967e+06	1.51831e+06	1.56211e+06	1.52617e+06	1.59345e+06	1.54805e+06	4.59207e+06	4.11607e+06	3.93437e+06	4.20966e+06	4.60521e+06	4.51161e+06	5.29142e+06	4.96782e+06	5.64081e+06	4.81192e+06	1.014e+06	984923	986356	968744	959591
LtVOC236	Naphthalene,decahydro-4a-methyl-1-methylene-7-(1-methylethenyl)-,[4aR-(4a.alpha.,7.alpha.,8a.beta.)]-	2.94121e+06	2.74502e+06	2.48624e+06	2.5154e+06	2.71888e+06	576146	530332	708621	652396	581118	123224	126049	135198	134564	131867	7.99369e+06	5.75325e+06	5.17295e+06	5.68094e+06	7.0515e+06	2.62593e+06	3.00117e+06	4.23356e+06	4.88414e+06	4.34622e+06	95341.4	91347.1	74369.7	63982.7	92340.5
LtVOC237	Cyclohexene,4-methyl-1-(1-methylethenyl)-	567542	496311	457217	474309	482797	285217	277638	275400	332409	329356	772460	755660	763477	748898	757608	1.82762e+06	1.58249e+06	1.43941e+06	1.63615e+06	1.96639e+06	7.60144e+06	8.86638e+06	9.8918e+06	1.16666e+07	9.72978e+06	848285	793102	774629	790308	781776
LtVOC238	1H-Imidazole,2-propyl-	238397	187279	145255	183033	180084	5.85603e+06	4.76906e+06	6.11344e+06	6.09199e+06	6.07477e+06	3.08049e+06	3.18414e+06	3.0696e+06	3.1167e+06	3.0104e+06	3.14237e+06	2.93919e+06	2.73045e+06	2.94942e+06	3.21826e+06	921903	991636	1.10286e+06	1.32217e+06	1.14461e+06	414876	395765	360520	365279	378597
LtVOC239	(1R,3aR,4aR,8aR)-1,4,4,6-Tetramethyl-1,2,3,3a,4,4a,7,8-octahydrocyclopenta[1,4]cyclobuta[1,2]benzene	3.03725e+06	2.95314e+06	2.72431e+06	3.03961e+06	2.90762e+06	616493	613955	743069	694756	632700	634270	568437	617691	633908	586036	9.472e+06	6.8748e+06	6.26374e+06	6.97624e+06	8.08735e+06	1.1514e+06	1.32908e+06	1.87172e+06	2.1516e+06	1.87094e+06	84715.2	74624.6	76122.2	69054.8	79502.3
LtVOC240	cis-2-(2-Pentenyl)furan	21679.7	15689.2	16551.4	16496	16467.4	5072.66	3805.82	5068.1	6303.42	8084.75	34291.2	33340.3	33898.5	33533.5	33444.9	153726	118510	109808	137355	167453	1.17867e+07	1.29485e+07	1.31047e+07	1.56072e+07	1.26189e+07	49477.8	30141.2	27537.5	30601.4	30368
LtVOC241	5-Ethylcyclopent-1-enecarboxAldehyde	40698.1	38539.1	34292.9	32262.2	33508.6	1.40121e+06	1.04939e+06	1.36791e+06	1.55432e+06	1.52214e+06	2.18156e+06	2.12657e+06	2.1385e+06	2.07473e+06	2.09729e+06	3.84826e+06	4.20036e+06	3.96109e+06	4.07751e+06	4.41276e+06	4.05245e+06	4.31311e+06	4.44573e+06	5.05391e+06	4.54869e+06	1.12998e+06	1.11327e+06	1.11743e+06	1.08764e+06	1.10598e+06
LtVOC242	DiSulfur compounds,ethyl 1-methylethyl	316493	233837	222678	238149	216641	265312	276416	209841	360265	391502	583250	514478	590206	521944	507806	3.69129e+06	2.74996e+06	2.39103e+06	3.04665e+06	3.7933e+06	7.63954e+06	9.21288e+06	8.61545e+06	1.04724e+07	8.40351e+06	132915	111482	124277	125093	127196
LtVOC243	Carvone	133317	111192	109321	111235	109473	194674	199543	236395	243744	203826	3.66857e+06	3.72571e+06	3.70489e+06	3.84581e+06	3.83201e+06	719894	642238	622658	687291	757932	1.76706e+06	2.50371e+06	1.91804e+06	2.17779e+06	1.9523e+06	6.68764e+06	6.40308e+06	6.43271e+06	6.19687e+06	6.14691e+06
LtVOC244	Citronellyl butyrate	4.16264e+06	4.01785e+06	3.71099e+06	3.84733e+06	3.9876e+06	695462	748629	757038	781458	700417	489220	487825	484378	483215	464773	7.97398e+06	6.00653e+06	5.4326e+06	5.91359e+06	6.95971e+06	1.05313e+06	1.45807e+06	1.51584e+06	1.75389e+06	1.51886e+06	67377.4	53142.4	61003.7	52721.9	63921.1
LtVOC245	3-Hexanone,1-phenyl-	2.41892e+06	2.33219e+06	2.1035e+06	2.14266e+06	2.28607e+06	487767	506073	596743	569163	505723	550277	502570	558398	524879	512472	9.68411e+06	6.61614e+06	5.63414e+06	6.55923e+06	8.5723e+06	1.506e+06	1.73408e+06	2.59906e+06	3.05602e+06	2.67388e+06	73883.5	71573.7	77613.4	72454.6	84443.6
LtVOC246	Piperitenone oxide	304792	309998	269063	268293	294234	55208	60121	71113	63600.8	52057.8	103792	94547.9	107147	106040	100386	1.10138e+06	764877	680559	794741	1.00253e+06	8.88903e+06	1.06469e+07	1.21744e+07	1.3976e+07	1.17177e+07	351872	317106	323052	294706	296993
LtVOC247	2-PyridinemethanAmine	129484	117033	110571	114133	114001	193907	278243	181844	229344	234585	226090	217142	238688	223165	231407	270479	223815	211172	233827	293164	1.07461e+07	1.16319e+07	1.18738e+07	1.3758e+07	1.16831e+07	219798	194458	193377	194444	198284
LtVOC248	Propanoic acid,hexyl ester	393417	336457	314775	335717	328012	9	9	9	9	9	2.45461e+06	2.35258e+06	2.3337e+06	2.4778e+06	2.47187e+06	9	9	9	9	9	144367	248860	133610	174166	149372	1.0299e+07	9.8187e+06	9.80304e+06	9.775e+06	9.92097e+06
LtVOC249	Eremophilene	2.37317e+06	2.29504e+06	2.05616e+06	2.10445e+06	2.21739e+06	585230	525474	685344	641425	582656	475753	422931	496741	496627	449014	6.42151e+06	4.62901e+06	4.18359e+06	4.5911e+06	5.51219e+06	2.6542e+06	3.30298e+06	4.15545e+06	4.92252e+06	4.25844e+06	492161	418091	487220	466201	476236
LtVOC250	Phenylacetic acid propyl ester	49832.5	44842.1	39896.3	42089.5	44808	9	9	9	9	9	9	9	9	9	9	9	9	9	9	9	1.23221e+07	1.19188e+07	1.26382e+07	1.43826e+07	1.14515e+07	9	9	9	9	9
LtVOC251	1,4-Cyclohexadiene-1-methanol,4-(1-methylethyl)-	5756.14	6104.42	6125.56	8369.19	8682.75	9	9	9	9	9	9	9	9	9	9	9	9	9	9	9	1.18783e+07	1.20935e+07	1.26331e+07	1.45926e+07	1.16211e+07	9	9	9	9	9
LtVOC252	n-Heptyl hexanoate	3.46026e+06	3.37221e+06	3.11983e+06	3.14638e+06	3.29923e+06	470164	456211	586361	527415	483145	938777	908369	973068	940499	869587	8.25167e+06	5.84415e+06	5.29446e+06	5.85097e+06	7.13394e+06	754071	905529	1.23925e+06	1.4571e+06	1.3033e+06	230538	211680	237211	216707	237746
LtVOC253	Cyclohexanecarboxylic acid,ethyl ester	1.22598e+06	1.08673e+06	1.01546e+06	952868	984380	98291.8	115920	108296	91466.3	103000	4.40437e+06	4.45231e+06	4.29005e+06	4.49984e+06	4.64368e+06	766996	709862	651779	686436	788207	396942	572243	396754	519553	454285	5.95918e+06	5.73424e+06	5.55343e+06	5.54442e+06	5.42221e+06
LtVOC254	5H-5-Methyl-6,7-dihydrocyclopentapyrazine	212559	182585	170393	172143	177542	67142	81229.3	79563.9	72563.3	68140.9	4.07293e+06	4.19704e+06	3.97991e+06	4.14276e+06	4.34673e+06	1.12106e+06	1.01915e+06	990770	1.05057e+06	1.19816e+06	371789	424227	383974	398544	345148	6.74451e+06	6.5544e+06	6.47796e+06	6.61977e+06	6.49986e+06
LtVOC255	Ethanone,1-(2-thienyl)-	149015	121693	104664	96740.9	97942	4.19885e+06	3.60907e+06	4.52857e+06	4.40462e+06	4.68111e+06	2.45319e+06	2.58177e+06	2.46145e+06	2.58432e+06	2.43077e+06	3.42724e+06	3.1716e+06	3.12582e+06	3.42688e+06	3.66109e+06	1.52559e+06	1.06025e+06	2.10281e+06	2.48472e+06	2.18926e+06	312269	299721	264964	280382	271151
LtVOC256	Phenol,2-(1-methylpropyl)-	22163	19131	18422.3	16038.3	14731.2	5496.06	9904.02	4822.1	5525.15	5393.9	68580.4	68716.6	71962.8	72181.6	74932.4	18329.1	13872.9	13445.1	19519.8	16735.4	1.13066e+07	1.28686e+07	1.17592e+07	1.34643e+07	1.13812e+07	138862	130979	120873	118417	123754
LtVOC257	1,5-Cyclooctadiene,3-(1-methyl-2-propenyl)-	48823.1	30101.1	28513.3	29803.5	29937.4	9	9	9	9	9	3.85073e+06	3.85968e+06	3.70934e+06	3.95925e+06	4.02923e+06	268656	239348	215474	239248	270187	9	9	9	9	9	8.37865e+06	8.18973e+06	8.32691e+06	8.09427e+06	7.73812e+06
LtVOC258	Hygrine	80411.9	56941.2	51891	48636.6	51530.6	4.87955e+06	4.0754e+06	5.2236e+06	5.13207e+06	5.29916e+06	2.6262e+06	2.66198e+06	2.60096e+06	2.66308e+06	2.57638e+06	3.04637e+06	2.87199e+06	2.67523e+06	2.9094e+06	3.16954e+06	1.05686e+06	1.00731e+06	1.36625e+06	1.60839e+06	1.39091e+06	361380	347702	350762	333981	359723
LtVOC259	BenzAldehyde,2-methyl-	229786	204243	206172	201080	199057	754916	289620	805941	749982	793574	794371	774582	765918	735902	703276	9.07745e+06	8.70645e+06	8.35604e+06	8.65014e+06	8.7958e+06	1.44129e+06	386423	2.13385e+06	2.24902e+06	1.86847e+06	131385	130247	120156	132476	124134
LtVOC260	Undecylenic Acid	2.55743e+06	2.36447e+06	2.12704e+06	2.14162e+06	2.30888e+06	461876	436832	555010	535526	473843	95731.2	89930.8	90301.6	107068	93145.1	7.25272e+06	5.21939e+06	4.55159e+06	5.05862e+06	6.47426e+06	2.36466e+06	2.67833e+06	3.77641e+06	4.39673e+06	3.90041e+06	86040.8	72913.3	64128.8	67997	65743.1
LtVOC261	1-Pentanone,1-(p-anisyl)-3-methyl-	886335	689471	534564	570314	619166	770634	921022	921808	875484	712373	67070.9	104557	136687	162943	132969	7.19695e+06	6.24552e+06	6.2229e+06	6.10901e+06	6.12494e+06	3.19779e+06	4.68861e+06	3.8303e+06	4.4795e+06	3.84208e+06	5787.23	8106.81	8183.24	4269.66	6356.36
LtVOC262	1H-3a,7-Methanoazulene,octahydro-3,8,8-trimethyl-6-methylene-,[3R-(3.alpha.,3a.beta.,7.beta.,8a.alpha.)]-	2.21122e+06	2.23693e+06	2.03745e+06	2.05731e+06	2.12198e+06	458107	462683	567844	529767	456687	461900	421178	444849	412672	411103	8.79634e+06	5.97079e+06	5.11931e+06	5.92091e+06	7.47125e+06	1.34739e+06	1.64425e+06	2.35819e+06	2.87992e+06	2.46437e+06	65794.8	55372.4	70343.9	66707.8	62229.1
LtVOC263	Bicyclo[3.2.1]oct-2-ene,3-methyl-4-methylene-	591548	524246	514065	523890	524117	1.8282e+06	1.76202e+06	1.91707e+06	1.91011e+06	1.91369e+06	1.60445e+06	1.61875e+06	1.61328e+06	1.60829e+06	1.60277e+06	932568	845661	798817	874195	983930	6.02906e+06	7.99586e+06	5.92145e+06	6.7326e+06	6.03796e+06	419045	405320	399864	386687	387946
LtVOC264	Propanoic acid,2-methyl-,3,7-dimethyl-2,6-octadienyl ester,(Z)-	3.35577e+06	3.2187e+06	2.91205e+06	2.92401e+06	3.1824e+06	445940	459766	538674	494237	459541	965402	918964	991128	945903	910053	7.60561e+06	5.40971e+06	4.85596e+06	5.38133e+06	6.71599e+06	734295	850694	1.16544e+06	1.32963e+06	1.1968e+06	215716	208862	243493	291599	222279
LtVOC265	Furan,2-(1,2-diethoxyethyl)-	9	9	9	9	9	201796	164116	234306	200946	215340	9	9	9	9	9	294291	260249	250546	262495	317443	1.04858e+07	1.03974e+07	1.10765e+07	1.2391e+07	1.181e+07	9	9	9	9	9
LtVOC266	2-Butenoic acid,3-methyl-,methyl ester	9	9	9	9	9	9	9	9	9	9	1.46454e+06	1.48786e+06	1.46264e+06	1.65031e+06	1.5448e+06	9	9	9	9	9	1.06692e+06	1.24805e+06	1.12063e+06	1.4923e+06	1.11771e+06	9.35679e+06	8.99656e+06	8.27968e+06	8.19754e+06	8.17952e+06
LtVOC267	2,2,6-Trimethyl-4H-1,3-dioxin-4-one	76879.4	65591.4	58795.6	56339.1	63311	82791.3	77161.4	94968.6	105443	94110.9	1.86624e+06	1.9123e+06	1.91241e+06	1.9406e+06	2.09095e+06	622368	581968	570128	607756	695682	4.33744e+06	5.0929e+06	5.05554e+06	4.90988e+06	4.63489e+06	4.013e+06	3.86913e+06	3.64061e+06	3.62769e+06	3.68406e+06
LtVOC268	1,2-Benzenedimethanol	2.73402e+06	2.60794e+06	2.41029e+06	2.4596e+06	2.57736e+06	478469	511334	582516	548053	501950	511215	468617	515141	513146	481198	7.91681e+06	5.76686e+06	5.26627e+06	5.8593e+06	6.80785e+06	826036	977593	1.37904e+06	1.5392e+06	1.40562e+06	61301.6	59492.3	65090.2	57945.8	61103.3
LtVOC269	Bicyclo[3.1.1]heptan-3-ol,6,6-dimethyl-2-methylene-	815804	705761	657001	629725	645775	73869.1	77075.2	77810.1	76625.8	73543.3	4.24819e+06	4.28894e+06	4.14082e+06	4.35467e+06	4.48931e+06	648465	621169	574192	588345	689404	198720	249893	217562	288798	216392	5.50291e+06	5.3035e+06	5.16773e+06	5.15335e+06	5.01325e+06
LtVOC270	Hinesol	1.51281e+06	1.3173e+06	1.08993e+06	1.17354e+06	1.19867e+06	453176	601651	544769	507131	423932	217652	239429	245663	259061	242413	8.93779e+06	7.48676e+06	7.85932e+06	7.16246e+06	7.3091e+06	943693	1.40401e+06	1.08917e+06	1.11055e+06	972655	261624	258790	234979	233992	220810
LtVOC271	2-Nonenenitrile	57670	49634.6	46195.8	45435.2	45143.2	1.47718e+06	1.46963e+06	1.62735e+06	1.51094e+06	1.49484e+06	1.18854e+06	1.22376e+06	1.22695e+06	1.22323e+06	1.21494e+06	4.30505e+06	3.8001e+06	3.61768e+06	3.94182e+06	4.25573e+06	3.64077e+06	4.4464e+06	3.98882e+06	4.55052e+06	3.88237e+06	237154	228762	219832	214002	202738
LtVOC272	1-(2-Hydroxyethyl)-1,2,4-triazole	57057.4	50439.2	38093.3	43903.7	41930.7	4.92431e+06	3.96124e+06	5.2735e+06	5.21013e+06	5.29356e+06	2.50496e+06	2.52231e+06	2.45938e+06	2.55316e+06	2.45527e+06	2.38626e+06	2.27567e+06	2.09433e+06	2.25214e+06	2.42624e+06	847124	934199	1.01995e+06	1.19884e+06	1.04887e+06	309344	304261	288173	296840	293404
LtVOC273	Bicyclo[3.1.1]heptan-3-one,2,6,6-trimethyl-,(1.alpha.,2.beta.,5.alpha.)-	1.27479e+06	1.1671e+06	1.141e+06	1.11623e+06	1.12822e+06	1.347e+06	1.35633e+06	1.43059e+06	1.41528e+06	1.43149e+06	1.36781e+06	1.40842e+06	1.39686e+06	1.37898e+06	1.36226e+06	1.34165e+06	1.29347e+06	1.21468e+06	1.28281e+06	1.44349e+06	4.48647e+06	6.09457e+06	4.52491e+06	5.3055e+06	4.77541e+06	646879	624323	614475	597383	591309
LtVOC274	Lilac Aldehyde D	1.27853e+06	1.18428e+06	1150785	1.13134e+06	1.13887e+06	1.32446e+06	1.35633e+06	1.43059e+06	1.37411e+06	1.39465e+06	1.38673e+06	1.40842e+06	1.39686e+06	1.3986e+06	1.38391e+06	1.34165e+06	1.29347e+06	1.21468e+06	1.28281e+06	1.44349e+06	4.48647e+06	5.86655e+06	4.59148e+06	5.3055e+06	4.77541e+06	646879	624323	614475	597383	592933
LtVOC275	Benzene,nitro-	457045	395011	372313	382851	389510	183660	174236	167254	217100	215793	571106	561540	568680	560779	563182	1.1812e+06	951156	869392	992594	1.23184e+06	6.13194e+06	7.17076e+06	8.04883e+06	9.41717e+06	7.86666e+06	822005	780239	776161	761606	761764
LtVOC276	Bicyclo[3.1.0]hexan-2-ol,2-methyl-5-(1-methylethyl)-,(1.alpha.,2.beta.,5.alpha.)-	210036	185991	182964	182764	170384	639380	287265	695552	620983	721035	689664	688150	690226	622748	635781	7.77252e+06	7.39984e+06	7.31648e+06	7.78639e+06	7.64655e+06	1.25397e+06	320146	1.90212e+06	2.17899e+06	1.68699e+06	113328	116954	102076	112662	110228
LtVOC277	2-Propen-1-ol,3-phenyl-	9	9	9	9	9	9	9	9	9	9	9	9	9	9	9	7749.62	4030.49	3968.12	1627.67	5686.5	9.29448e+06	1.18584e+07	1.003e+07	1.12837e+07	9.4776e+06	12744.7	3408.84	1562.13	3201.56	1142.21
LtVOC278	[1α,4aα,8aα]-1,2,4a,5,6,8a-hexahydro-4-7-dimethyl-1-[1-methylethyl]naphthalene	3.31648e+06	3.20683e+06	2.91779e+06	3.06688e+06	3.14013e+06	908255	1.0427e+06	1.0507e+06	970211	877379	531897	569745	595342	588597	567818	5.05826e+06	4.06998e+06	3.98829e+06	4.11225e+06	4.36295e+06	1.0163e+06	1.34357e+06	1.24304e+06	1.34728e+06	1.18587e+06	133574	137026	127700	127022	121384
LtVOC279	Indane	214343	185846	170516	175758	174830	836142	696625	813956	1.01461e+06	1.04451e+06	1.62119e+06	1.55418e+06	1.61551e+06	1.51994e+06	1.52961e+06	3.52663e+06	3.10829e+06	2.95656e+06	3.18206e+06	3.70956e+06	3.96889e+06	4.07364e+06	3.91438e+06	4.20733e+06	3.73258e+06	365261	335968	335693	331211	335183
LtVOC280	Dodecanal	9	9	9	9	9	9	9	9	9	9	9	9	9	9	9	346934	244691	208672	255908	327192	5.44194e+06	6.43968e+06	7.52287e+06	8.75225e+06	7.46834e+06	2.59749e+06	2.4453e+06	2.65137e+06	2.49864e+06	2.57273e+06
LtVOC281	2,4,6-Cycloheptatrien-1-one,2-hydroxy-4-(1-methylethyl)-	2.50047e+06	2.22828e+06	1.95266e+06	2.03761e+06	2.20888e+06	355703	367734	428834	385825	325591	245234	284666	296790	312601	307395	7.10317e+06	5.73207e+06	5.38369e+06	5.6042e+06	6.38212e+06	703237	934424	981941	1.17067e+06	990581	48148	45447.2	44384.7	39407.6	38212.4
LtVOC282	Benzoic acid,2-hydroxy-,ethyl ester	9	9	9	9	9	75214.7	55938.3	77215.9	73536	78004.3	33067.8	32599.7	42971.5	40934.3	35833.6	127707	113380	112374	123954	138475	8.98499e+06	9.43548e+06	9.70486e+06	1.06446e+07	9.2661e+06	22829.7	15812.2	15124.3	15908.6	18394.9
LtVOC283	2-hydroxy-BenzAldehyde	624564	535876	497299	502752	516482	83218	76798.3	75111.2	105097	107551	14321.8	10766.3	9037.87	9804.35	8013.53	6.07968e+06	4.74956e+06	4.11604e+06	4.91072e+06	6.226e+06	3.36295e+06	3.66012e+06	3.9222e+06	4.79153e+06	3.82695e+06	29033.9	22415.3	24475	23726.6	24883.9
LtVOC284	(4aR,8aR)-5,8a-dimethyl-3-propan-2-ylidene-1,2,4,4a,7,8-hexahydronaphthalene?	1.21919e+06	1.04669e+06	908669	929353	964606	261104	345150	319593	283201	238513	69794.6	81089.8	82278	86916.6	77462.7	8.44604e+06	7.43317e+06	7.86913e+06	7.49986e+06	6.59919e+06	658772	890958	780543	853824	772049	21314.3	17308.6	17256.4	18325.1	18060.6
LtVOC285	3-Hexen-1-ol,acetate,(E)-	9	9	9	9	9	9	9	9	9	9	132399	124643	126763	132047	136327	96483.5	95467.1	86911.1	100556	121721	7.86813e+06	1.17368e+07	7.47853e+06	9.09805e+06	7.55053e+06	749369	706016	681204	688865	683370
LtVOC286	Biphenyl	23114.1	19508.2	14331.1	15577.4	20822.4	4935.82	4647.01	4786.64	2804.48	3322.36	5521.66	5152.16	6606.76	4554.07	6182.89	179143	129022	104813	142035	175147	7.22826e+06	8.74378e+06	9.88551e+06	1.14773e+07	9.60471e+06	32100.4	21101.3	23473.1	19688.1	20519.9
LtVOC287	Cyclopropanecarboxylic Acid,2,2-dimethyl-3-(2-methyl-1-propenyl)-,(1R-trans)-	402365	399228	364207	368442	385896	73832.7	41918.8	79379.8	80501	75605.9	3.27942e+06	3.21269e+06	3.21835e+06	3.31889e+06	3.36491e+06	1.23734e+06	1.00728e+06	885504	1.02926e+06	1.24912e+06	210207	212885	213886	177946	237057	4.62952e+06	4.49298e+06	4.66226e+06	4.35108e+06	4.47242e+06
LtVOC288	(2E,4S,7E)-4-Isopropyl-1,7-dimethylcyclodeca-2,7-dienol	304029	227432	193072	210684	225924	1.53442e+06	1.46307e+06	2.0129e+06	1.75755e+06	1.53176e+06	620848	687328	801075	846707	774594	8.03658e+06	5.74486e+06	5.28725e+06	5.71192e+06	6.67817e+06	342178	495301	545271	599873	544977	63958.7	54012.7	63039.9	54167	63268.9
LtVOC289	2,4-Decadienal,(E,E)-	7798.5	3678.4	9	3648.09	3910.63	9	9	9	9	9	9	9	9	9	9	8663.75	4103.42	4756.96	2542.98	6708.59	9.02853e+06	9.23287e+06	9.29198e+06	1.06901e+07	8.51533e+06	9	9	9	9	9
LtVOC290	2-Buten-1-one,1-(2,6,6-trimethyl-2-cyclohexen-1-yl)-,(E)-	9	9	9	9	9	9258.9	8837.9	7888.06	6807.11	6580.83	8436.08	6403.23	6004.04	6320.62	6221.82	318106	211231	174361	260850	310871	5.01205e+06	6.1423e+06	7.07968e+06	8.40626e+06	7.164e+06	2.37417e+06	2.07002e+06	2.45654e+06	2.2918e+06	2.38167e+06
LtVOC291	2H-1-Benzopyran-2-one,3-methyl-	1.89506e+06	1.78525e+06	1.58442e+06	1.6456e+06	1.72346e+06	381679	326715	462295	417330	390996	95810.6	94081.9	95925.1	100184	88941.4	5.84193e+06	4.04604e+06	3.59802e+06	3.99763e+06	5.02709e+06	1.68198e+06	1.95865e+06	2.73942e+06	3.25926e+06	2.90841e+06	63496.6	60965.1	59638.5	55022.4	58038.7
LtVOC292	1,7-Octadiene,2-methyl-6-methylene-	245402	186077	175103	187145	190144	200625	189896	162186	267891	285636	450475	388778	442745	393593	376102	2.65939e+06	2.01773e+06	1.75967e+06	2.09824e+06	2.76858e+06	5.25505e+06	6.04011e+06	5.78687e+06	7.00608e+06	5.69429e+06	138887	125283	138871	141040	141690
LtVOC293	2(1H)-Pyridinone	186612	159722	144101	142083	137447	3.67962e+06	2.98954e+06	3.81504e+06	3.75069e+06	3.87586e+06	1.99386e+06	2.04129e+06	1.97781e+06	2.01657e+06	1.95956e+06	2.28717e+06	2.13063e+06	1.97416e+06	2.18037e+06	2.31883e+06	786946	732607	967678	1.1172e+06	1.00079e+06	288784	270859	262187	269682	247922
LtVOC294	(5R,10R)-10-Methyl-6-methylene-2-(propan-2-ylidene)spiro[4.5]dec-7-ene	1.84707e+06	1.76252e+06	1.51243e+06	1.61186e+06	1.6756e+06	490736	413860	601534	530678	495964	119751	131405	128761	135982	127909	5.48977e+06	3.83304e+06	3.42536e+06	3.79897e+06	4.67807e+06	1.59391e+06	1.89248e+06	2.61022e+06	3.14316e+06	2.81329e+06	109740	93212.7	78822.8	79580.5	90118.7
LtVOC295	3-Cyclohexen-1-ol,1-methyl-4-(1-methylethyl)-	724283	630080	585473	554018	565130	128156	101240	122935	127388	125346	3.06232e+06	3.10309e+06	3.00565e+06	3.13729e+06	3.22736e+06	1.02303e+06	982330	822176	946032	1.11271e+06	402928	439533	418277	508031	451614	3.97904e+06	3.84949e+06	3.772e+06	3.73017e+06	3.66847e+06
LtVOC296	3-Methylisoxazolo[4,5-b]pyridine	664050	589280	551004	529494	535909	218153	175726	225390	237505	229326	2.8474e+06	2.88714e+06	2.78393e+06	2.89914e+06	2.98932e+06	729286	690258	630735	680902	765644	1.29467e+06	1.73991e+06	1.16844e+06	1.29094e+06	1.10954e+06	3.50265e+06	3.3896e+06	3.32146e+06	3.29552e+06	3.25233e+06
LtVOC297	Hexanoic acid,hexyl ester	1.56717e+06	1.5597e+06	1.43565e+06	1.3859e+06	1.53574e+06	309537	303774	377251	343609	308770	549999	475131	561174	517196	500597	4.73721e+06	3.29575e+06	2.91193e+06	3.23346e+06	4.25137e+06	2.42794e+06	2.4591e+06	3.00254e+06	3.00634e+06	2.81878e+06	233142	159870	180456	176517	167582
LtVOC298	(1R)-(-)-Myrtenal	603972	510842	478789	450401	472651	175241	107775	176145	174252	184527	2.81635e+06	2.82825e+06	2.71248e+06	2.87142e+06	2.92949e+06	1.48497e+06	1.41054e+06	1.27223e+06	1.36851e+06	1.57086e+06	537673	608144	569543	718527	654191	3.59434e+06	3.43151e+06	3.29697e+06	3.35759e+06	3.29293e+06
LtVOC299	Salicylic Acid	9	9	9	9	9	9	9	9	9	9	9	9	9	9	9	2911.91	2156.15	2644.57	2768.35	1902.18	7.85961e+06	1.00498e+07	8.5353e+06	9.84201e+06	8.16353e+06	9	9	9	9	9
LtVOC300	Myroxide	134562	112775	111033	102514	109649	39453.1	48136.5	47043.1	45308.1	36481.8	2.6019e+06	2.64986e+06	2.54954e+06	2.6813e+06	2.76605e+06	711878	639132	594322	633487	738615	458831	505598	513317	494332	449165	4.98603e+06	4.75946e+06	4.75036e+06	4.69008e+06	4.61854e+06
LtVOC301	Pyrazine,2,3-diethyl-5-methyl-	842660	799878	717640	672628	718666	120623	114057	121152	125433	135307	3.06793e+06	3.08497e+06	2.96234e+06	3.00473e+06	3.1829e+06	904237	907237	876963	937032	1.0071e+06	301030	352504	313741	336300	299671	3.93447e+06	3.48576e+06	3.38933e+06	3.30696e+06	3.36458e+06
LtVOC302	3-Methylbenzothiophene	9	9	9	9	9	9	9	9	9	9	9	9	9	9	9	9	9	9	9	9	7.42752e+06	9.73033e+06	8.16949e+06	9.55579e+06	7.94494e+06	9	9	9	9	9
LtVOC303	3-Hexen-1-ol,benzoate,(Z)-	641397	504500	398259	423369	468946	568215	704645	683719	633710	543089	90758	119760	153983	176464	148055	5.00105e+06	4.31277e+06	4.22691e+06	4.29097e+06	4.3036e+06	2.32525e+06	3.32913e+06	2.82051e+06	3.14215e+06	2.7025e+06	16163.2	11399.3	18173.5	6469.85	9609.77
LtVOC304	1-Undecanol	897943	872943	812296	788089	868322	168217	176610	209457	191364	173144	307829	265708	312809	289504	276639	2.65923e+06	1.8952e+06	1.66821e+06	1.87502e+06	2.44811e+06	4.09224e+06	4.66386e+06	5.21621e+06	5.68649e+06	4.98792e+06	198482	178983	189304	190604	182409
LtVOC305	2-Butanone,4-(2,6,6-trimethyl-1,3-cyclohexadien-1-yl)-	1.55316e+06	1.4842e+06	1.37138e+06	1.37472e+06	1.47289e+06	319965	326447	390799	367682	326077	348704	309907	330882	313391	306970	6.38854e+06	4.38303e+06	3.76343e+06	4.35227e+06	5.55228e+06	951045	1.13569e+06	1.67325e+06	2.03346e+06	1.74306e+06	31520.9	28301.3	34234.9	35170.2	39472
LtVOC306	Hydroquinone	371339	363971	329252	333354	349515	67889.4	38474.3	59818.6	71825.6	70005	3.03351e+06	2.9394e+06	2.99548e+06	3.07642e+06	3.14372e+06	1.13095e+06	906861	801645	937620	1.14573e+06	9	9	9	9	9	4.22506e+06	4.11029e+06	4.23742e+06	3.94767e+06	4.03531e+06
LtVOC307	Bicyclo[3.1.0]hex-2-ene,4-methylene-1-(1-methylethyl)-	250802	244093	257512	282513	220352	59788.8	55256.6	60330.6	54269.1	55121.5	3.37002e+06	3.05961e+06	3.00333e+06	3.01284e+06	3.01231e+06	985121	728807	696185	677719	894633	91153.4	114309	91302.8	82497.6	117942	4.35596e+06	4.08447e+06	4.25715e+06	4.23087e+06	4.25641e+06
LtVOC308	Ethyl mandelate	1.48536e+06	1.45403e+06	1.33549e+06	1.32435e+06	1.4466e+06	295690	313523	370677	358582	307205	448760	426572	463787	457892	450813	6.27596e+06	4.31227e+06	3.69664e+06	4.26594e+06	5.51962e+06	989184	1.19589e+06	1.69213e+06	2.02965e+06	1.72966e+06	9	9	9	9	9
LtVOC309	1,6-Octadien-3-ol,3,7-dimethyl-,formate	166562	155962	138391	139364	152149	571426	359778	567121	635070	608622	3.0418e+06	2.98926e+06	3.22127e+06	3.24571e+06	3.01945e+06	3.21952e+06	2.53196e+06	2.14495e+06	2.64063e+06	3.2714e+06	281910	139933	514610	562610	484322	1.56467e+06	1.31712e+06	1.52738e+06	1.47217e+06	1.43339e+06
LtVOC310	Benzeneacetic acid,methyl ester	62304.9	51000.3	52294.8	46922.3	45835.7	9	9	9	9	9	2.12312e+06	2.16246e+06	2.12627e+06	2.27523e+06	2.36778e+06	104069	99940	89313.2	94602.3	112820	94874.9	121321	82284.5	82325.3	86267.6	6.2678e+06	5.94617e+06	5.99303e+06	5.75656e+06	5.84948e+06
LtVOC311	Decane,2,3,5-trimethyl-	9	9	9	9	9	9	9	9	9	9	9	9	9	9	9	314771	230826	190148	246127	314001	4.49638e+06	5.48618e+06	6.35106e+06	7.4386e+06	6.34201e+06	2.15653e+06	2.04368e+06	2.2434e+06	2.07797e+06	2.13316e+06
LtVOC312	Benzene,1-methyl-3-(1-methylethenyl)-	223133	214854	160988	182047	174531	126128	184227	145905	133053	161058	3.02094e+06	2.85295e+06	2.844e+06	2.72202e+06	2.86929e+06	427181	390667	386944	408065	420775	612027	920313	663085	662770	592920	4.39248e+06	4.19057e+06	3.93655e+06	4.11347e+06	3.92751e+06
LtVOC313	Benzenemethanol,.alpha.-methyl-	137443	108353	106337	107296	107566	414837	150970	451233	402682	410382	456531	443752	444199	419015	418268	6.50255e+06	6.13602e+06	5.94678e+06	6.23365e+06	6.42181e+06	900189	218925	1.45407e+06	1.60353e+06	1.39404e+06	90555.1	85128.7	81894.7	88416.4	85010.5
LtVOC314	Ethanone,1-(1,3-dimethyl-3-cyclohexen-1-yl)-	431086	394192	365691	341721	370464	107556	82782	114855	108318	116434	1.47111e+06	1.46028e+06	1.3994e+06	1.44104e+06	1.51542e+06	486929	482581	455949	499673	528470	3.65027e+06	4.70615e+06	3.95804e+06	4.4049e+06	4.03678e+06	1.89956e+06	1.73933e+06	1.68508e+06	1.65673e+06	1.67887e+06
LtVOC315	2H-Pyran-3-ol,6-ethenyltetrahydro-2,2,6-trimethyl-	506153	453417	433669	438034	419944	1.25756e+06	1.24853e+06	1.33411e+06	1.31848e+06	1.30946e+06	1.17369e+06	1.1825e+06	1.16259e+06	1.19719e+06	1.16882e+06	693710	666091	623159	666494	742315	3.79662e+06	5.35484e+06	3.98167e+06	4.60683e+06	3.96544e+06	328332	306645	310847	303843	295628
LtVOC316	Pyrazine,trimethyl-	9	9	9	9	9	9	9	9	9	9	103800	97076.2	100030	106733	104221	99483.5	82094.7	78621	90705.7	104769	6.97085e+06	9.34131e+06	6.75554e+06	7.85948e+06	6.79347e+06	541132	505132	490397	489149	493851
LtVOC317	1-Pentanone,1-(2-furanyl)-	590988	551549	514560	517260	504089	1.07442e+06	1.00153e+06	1.12313e+06	1.1215e+06	1.15279e+06	1.00564e+06	1.05631e+06	1.01614e+06	1.00482e+06	1.00941e+06	744829	726240	678201	757124	829553	3.93053e+06	5.63294e+06	3.98103e+06	4.63891e+06	4.17304e+06	361704	369126	345090	334577	328385
LtVOC318	2-Nonanone,3-(hydroxymethyl)-	22331.8	18858.3	16632.6	17801.3	16372.2	11428.6	17264.5	14230.4	13005	15785.7	87211.5	88054.9	83341.4	88804.2	87044.7	199244	177240	160064	189127	213218	6.45925e+06	7.22498e+06	7.4982e+06	8.63798e+06	7.60957e+06	420477	386436	358998	381852	385551
LtVOC319	(E)-1-Methyl-4-(6-methylhept-5-en-2-ylidene)cyclohex-1-ene	2.57022e+06	2.47899e+06	2.28511e+06	2.34973e+06	2.45615e+06	436865	452028	477612	481593	422809	310886	319710	311470	304969	302971	4.98572e+06	3.77699e+06	3.41742e+06	3.72559e+06	4.33127e+06	629430	877431	914503	1.04326e+06	919066	46287	39676.2	44399.1	40111.6	39489.5
LtVOC320	Benzene,1-methyl-4-(1-methylethenyl)-	253570	216177	186537	198640	200108	148382	184497	160366	176547	171601	2.69386e+06	2.59975e+06	2.45617e+06	2.41623e+06	2.50619e+06	443323	388597	401873	423761	439148	1.09796e+06	1.42873e+06	1.29651e+06	1.39343e+06	1.19775e+06	3.57084e+06	3.44448e+06	3.41884e+06	3.34441e+06	3.36484e+06
LtVOC321	Cyclohexene,2,4-dimethyl-1-(1-methylethenyl)-	62775.6	54455.9	55375.3	48793.6	60739.1	340959	296670	349653	350391	357707	3.2175e+06	3.20998e+06	3.2333e+06	3.12384e+06	3.0874e+06	3.90579e+06	3.6307e+06	3.37797e+06	3.78882e+06	4.04058e+06	310771	359692	323543	356606	325392	400895	369793	361017	350677	348394
LtVOC322	Dicyclopentadiene	11015.7	6188.23	7406.83	8377.17	8293.23	9	9	9	9	9	40065.6	43092.5	37360.5	43897.8	36124	112624	90747.2	76960.1	92761.5	122142	6.999e+06	8.14345e+06	7.44051e+06	8.69866e+06	7.26771e+06	161090	147422	140315	143954	129088
LtVOC323	Butanoic acid,3-hexenyl ester,(Z)-	55917.2	48270.9	44533.2	54314.7	46535.5	1.00136e+06	959451	1.06352e+06	1.00012e+06	1.0051e+06	879966	896061	908137	930475	891867	2.82879e+06	2.47127e+06	2.34378e+06	2.5738e+06	2.78124e+06	2.61783e+06	3.09256e+06	2.84861e+06	3.17499e+06	2.76675e+06	532187	529789	531228	509309	512070
LtVOC324	(6Z)-Nonen-1-ol	604898	554532	551961	527974	531194	887733	874369	938374	934830	944939	853513	847545	868560	829539	853967	710806	684174	644916	681216	781501	4.25044e+06	5.75397e+06	4.17888e+06	4.68987e+06	4.22738e+06	349145	334802	335128	335705	328363
LtVOC325	3-Methylpenta-1,3-diene-5-ol,(E)-	9	9	9	9	9	9	9	9	9	9	1.45423e+06	1.35579e+06	1.25563e+06	1.45451e+06	1.32794e+06	9	9	9	9	9	781040	800036	801930	1.43354e+06	819373	5.97887e+06	6.03195e+06	5.39478e+06	5.54642e+06	5.43036e+06
LtVOC326	Benzene,1-ethyl-4-methoxy-	58649.3	56579.2	45387	42304.4	40935.6	325827	306681	329615	338226	357118	2.97915e+06	2.9607e+06	3.04712e+06	2.85094e+06	2.83919e+06	3.67176e+06	3.38779e+06	3.1808e+06	3.65461e+06	3.84818e+06	188094	208126	192197	207767	180567	643744	613133	598425	586549	576308
LtVOC327	2-Nonenal	654283	600281	564099	483392	506287	100291	80458.1	108157	109424	105654	2.06106e+06	2.03832e+06	2.07656e+06	2.12971e+06	2.10744e+06	595535	579516	538478	593779	631707	1.59736e+06	1.86589e+06	1.66403e+06	1.82267e+06	1.68112e+06	2.66726e+06	2.59586e+06	2.51466e+06	2.51241e+06	2.50303e+06
LtVOC328	Eudesma-2,4,11-triene	2.09863e+06	2.06287e+06	1.8852e+06	1.93682e+06	1.99682e+06	301276	286055	369935	329921	308459	568544	541668	574704	559753	526728	4.96873e+06	3.53916e+06	3.20646e+06	3.55366e+06	4.29603e+06	458699	564142	755056	874550	794966	128778	124001	134461	130307	135734
LtVOC329	Triacetin	9	9	9	9	9	9	9	9	9	9	1287.49	1040.01	1058.23	2012.24	1934.97	9	9	9	9	9	6.81519e+06	9.90792e+06	7.04574e+06	7.41454e+06	6.50271e+06	227582	32392.3	15178.1	11968.5	10447.8
LtVOC330	Benzenemethanol,4-methyl-	59172.2	51289	48981.3	44439.8	47152.6	343936	331838	361243	374800	380892	2.89213e+06	2.85577e+06	2.9193e+06	2.77933e+06	2.74226e+06	3.99387e+06	3.57746e+06	3.29918e+06	3.7914e+06	4.14301e+06	117604	142109	151153	166379	141841	418446	396846	390816	380682	371777
LtVOC331	Dodecane,5-methyl-	9	9	9	9	9	47382.1	30700.7	52616.7	49452.8	45464.8	20498.8	20907.8	16374.1	18414.3	16174.5	40129.4	35048.2	33436.6	43114.8	58905.2	5.78321e+06	6.54711e+06	6.95986e+06	7.97423e+06	6.94241e+06	535340	501201	513705	497801	513599
LtVOC332	1-Octen-3-ol	863518	684567	637258	690649	664059	42024.5	48709.7	32453.1	67548.2	67050.5	686149	638965	610685	735000	684928	1.67105e+06	1.37381e+06	1.28926e+06	1.48381e+06	1.76415e+06	1.24356e+06	1.70389e+06	1.22789e+06	1.49853e+06	1.29372e+06	3.40388e+06	3.30255e+06	2.8871e+06	2.96806e+06	2.93748e+06
LtVOC333	1,1'-(1,4-phenylene)bis-Ethanone	976920	948805	847618	852082	891825	277224	270847	356129	305551	274488	310545	292238	296535	306893	279570	6.27504e+06	4.22899e+06	3.86524e+06	4.07088e+06	5.56212e+06	721615	905187	1.16737e+06	1.41874e+06	1.25151e+06	23382.1	24597.2	23286.9	24155.8	24129.2
LtVOC334	Ethanone,1-(2,4-dimethyl-1H-pyrrol-3-yl)-	28667.9	25067.6	22670.7	22888.1	20947.4	4435.25	7123.74	6856.78	5321.03	5905.35	2.24887e+06	2.28324e+06	2.19931e+06	2.33155e+06	2.4017e+06	163510	150837	148238	150640	178324	34334.9	30641.9	22431.8	29531.5	26581.7	4.94104e+06	4.7617e+06	4.90238e+06	4.7545e+06	4.60939e+06
LtVOC335	3-Butylthiophene	79895.8	64427	55595.9	56013.7	52480.1	2.90717e+06	2.3641e+06	3.044e+06	3.00348e+06	3.10507e+06	1.56297e+06	1.60723e+06	1.54309e+06	1.57281e+06	1.52797e+06	1.73834e+06	1.64417e+06	1.52175e+06	1.69163e+06	1.7898e+06	745024	709442	962008	1.14794e+06	1.00383e+06	196568	190199	181904	177008	192344
LtVOC336	1H-Cyclopropa[a]naphthalene,1a,2,3,5,6,7,7a,7b-octahydro-1,1,7,7a-tetramethyl-,[1aR-(1a.alpha.,7.alpha.,7a.alpha.,7b.alpha.)]-	2.01955e+06	2.05923e+06	1.97561e+06	1.9262e+06	1.87729e+06	396211	353809	492240	455251	398962	313371	282356	287011	297649	272825	4.21682e+06	3.24941e+06	2.94313e+06	3.1668e+06	3.52835e+06	755443	973229	1.20046e+06	1.41148e+06	1.21553e+06	68817.2	67320.3	75055.1	68215.4	74182
LtVOC337	N-Acetylisoxazolidine	436649	323415	293968	336364	308736	106231	158535	99209.5	190205	204495	750709	637345	729360	651303	612057	3.34269e+06	2.65116e+06	2.45556e+06	2.83047e+06	3.75483e+06	2.36209e+06	2.75813e+06	2.28973e+06	2.76639e+06	2.17506e+06	599867	548794	660718	628818	661870
LtVOC338	2-Cyclohexen-1-ol,2-methyl-5-(1-methylethenyl)-,acetate,cis-	9	9	9	9	9	9	9	9	9	9	9	9	9	9	9	9	9	9	9	9	6.13923e+06	1.06473e+07	6.38981e+06	7.29935e+06	5.7747e+06	9	9	9	9	9
LtVOC339	p-Cresol	297919	270382	234950	253557	250935	110629	107620	97186.3	121683	127407	317729	313576	308814	307635	323757	691482	541755	494344	589186	730609	4.32464e+06	5.1361e+06	5.79578e+06	6.78408e+06	5.53195e+06	447996	417944	401057	411380	402906
LtVOC340	Butanoic acid,3-methyl-,3-methylbutyl ester	170957	143341	130019	139226	136780	9	9	9	9	9	1.51445e+06	1.481e+06	1.46493e+06	1.52783e+06	1.51408e+06	9	9	9	9	9	101863	141111	75719.2	100178	98992.5	5.62549e+06	5.37916e+06	5.42275e+06	5.41871e+06	5.48865e+06
LtVOC341	4-MethoxycinnamAldehyde	570259	454219	356648	378103	428324	442005	511141	533513	505773	414976	61302.9	85920.4	106756	128413	98890.7	4.36407e+06	3.72313e+06	3.6691e+06	3.61483e+06	3.6726e+06	1.85195e+06	2.625e+06	2.16739e+06	2.52e+06	2.16613e+06	6208.69	7752.63	10552.9	3762.05	7410.51
LtVOC342	Cyclohexanol,2,6-dimethyl-	50350	43064.6	40949.5	36255.3	47552.5	269512	235246	279336	287812	292766	3.00714e+06	3.00822e+06	3.00755e+06	2.91911e+06	2.88754e+06	3.38248e+06	3.21708e+06	3.01807e+06	3.33114e+06	3.54795e+06	84462.6	106431	100844	110064	108537	446031	426196	401283	399578	387873
LtVOC343	Cyclopentanone,2-(3-methyl-2-buten-1-yl)-	55997.1	45987.9	41079.9	37552.7	42822.2	137101	115501	145443	149014	140128	1.91995e+06	1.94696e+06	1.91474e+06	1.96254e+06	2.01307e+06	781208	615011	541576	641713	793503	144529	213713	150541	136459	144412	4.26021e+06	4.08097e+06	4.02221e+06	3.86869e+06	3.77881e+06
LtVOC344	3-p-Menthen-7-al	297777	273595	268097	248071	263679	333688	355820	354533	346105	356764	506383	527896	529063	534470	528421	361256	340418	329765	361331	400956	4.55839e+06	6.67542e+06	4.55176e+06	5.11915e+06	4.70142e+06	338857	353878	308105	299927	301724
LtVOC345	2-Methyl-6-methyleneocta-2,7-dien-4-one	109601	100819	97131.6	78593.3	87956	29633.7	26723.5	42425.2	31001.8	32895.5	2.00868e+06	2.01205e+06	1.9774e+06	2.06827e+06	2.12239e+06	512489	468289	450140	481666	560455	430441	449609	462192	428124	392878	4.09665e+06	3.88932e+06	3.77157e+06	3.78294e+06	3.7081e+06
LtVOC346	Octanoic acid,3-hexenyl ester,(Z)-	20081.9	16390.6	12888.6	12479	17737.2	7699.37	12020.7	10560.1	13132.8	10094.6	9	9	9	9	9	96767.6	93620.3	85688.9	92168.7	82707	5.0728e+06	7.44667e+06	6.97204e+06	7.7171e+06	6.72181e+06	9	9	9	9	9
LtVOC347	Benzene,1-methyl-2-(1-ethylpropyl)-	9	9	9	9	9	229898	235802	243668	235797	204698	343543	360622	355072	365370	373198	517162	439061	438754	493372	560513	4.67863e+06	7.87102e+06	4.43732e+06	4.8438e+06	4.37522e+06	527001	506331	524784	486535	483393
LtVOC348	Formamide,N-phenyl-	145617	135583	118051	123088	125024	549538	325009	550668	591911	596396	2.93895e+06	2.80599e+06	2.84471e+06	2.84989e+06	2.81413e+06	3.0927e+06	2.37285e+06	2.07786e+06	2.59638e+06	3.23988e+06	176748	116644	302925	350998	298484	402308	381155	389643	378145	365703
LtVOC349	4-Aminopyridine	363980	278161	245306	237078	243104	218175	126380	207380	209039	213595	895963	911939	861951	898174	930058	312481	298598	272827	306770	340672	3.7379e+06	4.66426e+06	4.02077e+06	4.47248e+06	4.12118e+06	1.00332e+06	943463	920277	898961	900247
LtVOC350	6-Octen-1-ol,7-methyl-3-methylene-	325797	248204	201696	210193	202305	303879	139148	273947	313012	296790	328793	323517	317557	335390	323862	240291	232139	225139	279870	295489	3.72562e+06	4.49366e+06	4.64989e+06	4.77677e+06	4.52757e+06	1.15734e+06	1.08907e+06	1.08895e+06	1.07813e+06	1.07902e+06
LtVOC351	Phenol,3,5-dimethyl-	582608	551997	508647	474711	511245	119995	110298	122654	119134	133305	2.2528e+06	2.25201e+06	2.17781e+06	2.21111e+06	2.32516e+06	806681	805622	752829	801029	869743	245087	293709	264644	310465	270460	2.75182e+06	2.52955e+06	2.46707e+06	2.4007e+06	2.4572e+06
LtVOC352	1-Nonen-4-ol	9	9	9	9	9	9	9	9	9	9	1.67228e+06	1.64006e+06	1.62006e+06	1.64171e+06	1.61879e+06	9	9	9	9	9	9	9	9	9	9	5.02871e+06	4.80841e+06	4.73555e+06	4.74771e+06	4.82797e+06
LtVOC353	Isocyclocitral	103785	84928.4	71374.1	64755.8	79390.7	373048	380719	404959	382478	384796	1.47318e+06	1.46983e+06	1.43873e+06	1.45359e+06	1.5062e+06	2.17182e+06	1.94022e+06	1.87203e+06	1.98216e+06	2.20108e+06	696789	915820	782318	901445	785623	1.85125e+06	1.70062e+06	1.61903e+06	1.5962e+06	1.59249e+06
LtVOC354	1,4 Benzodioxan-6-amine	9	9	9	9	9	9	9	9	9	9	9	9	9	9	9	18360.2	10004.3	8384.26	15121.8	21817.8	4.47926e+06	5.72765e+06	6.07854e+06	7.03799e+06	5.97627e+06	594280	555732	561638	517357	537543
LtVOC355	6-Nonenal,(Z)-	9	9	9	9	9	9	9	9	9	9	1.59212e+06	1.5666e+06	1.55111e+06	1.58876e+06	1.57622e+06	9	9	9	9	9	9	9	9	9	9	4.96496e+06	4.77973e+06	4.80907e+06	4.81993e+06	4.85971e+06
LtVOC356	1,3-Benzenediol,4,5-dimethyl-	1.49021e+06	1.41439e+06	1.26527e+06	1.33937e+06	1.335e+06	243721	233073	233888	264456	204939	563577	563160	545623	558651	523162	4.36167e+06	3.27111e+06	3.01156e+06	3.27604e+06	3.78512e+06	297961	365767	402476	530341	469161	308413	305839	311977	285797	307503
LtVOC357	4-Pyridinecarbonitrile	1.83468e+06	1.47545e+06	1.38128e+06	1.51157e+06	1.47545e+06	92538.9	88755.4	70724.9	138836	147335	51708.6	44537.3	49528.8	43885.9	44521.5	3.14987e+06	2.40065e+06	2.19281e+06	2.62426e+06	3.23729e+06	1.87022e+06	2.1507e+06	1.82009e+06	2.20179e+06	1.76175e+06	31741.2	28897.1	34308.1	29153.4	33635.6
LtVOC358	1-Cyclohexene-1-carboxAldehyde,5,5-dimethyl-3-oxo-	285055	270628	258547	245918	260355	49438.7	24741.4	51206.5	52347	54170.1	2.19154e+06	2.15281e+06	2.16983e+06	2.21203e+06	2.24253e+06	836495	676450	590731	694340	841495	141001	171189	187697	204994	190031	3.04502e+06	2.95049e+06	3.06266e+06	2.90039e+06	2.97824e+06
LtVOC359	.alpha.-Ionone	1.14651e+06	1.1011e+06	1.00205e+06	992324	1.0801e+06	247765	268192	311902	287849	255051	292022	254163	257337	231938	225639	4.81088e+06	3.2813e+06	2.80929e+06	3.26475e+06	4.16055e+06	725247	870326	1.26955e+06	1.52398e+06	1.30198e+06	9	9	9	9	9
LtVOC360	Hydrazine,(4-methoxyphenyl)-	9	9	9	9	9	9	9	9	9	9	9	9	9	9	9	9	9	9	9	9	5.7568e+06	6.12254e+06	6.24068e+06	7.48893e+06	5.83038e+06	9	9	9	9	9
LtVOC361	2,7-Nonadien-5-one,4,6-dimethyl-	462143	396437	372135	343446	356808	60558.7	63284.6	58850.3	54667.6	60384.9	2.34886e+06	2.37656e+06	2.28239e+06	2.3926e+06	2.47144e+06	386446	371609	332011	359731	409015	206581	266014	207665	217129	210209	2.96757e+06	2.84875e+06	2.78935e+06	2.74363e+06	2.70099e+06
LtVOC362	2-(2-Acetoxy-1-propyl)furan,(S)	75613	70331.5	60631	66372.9	60748.8	49851	56326.3	62562.3	54481.8	54072.1	1.92995e+06	1.96626e+06	1.8839e+06	1.96895e+06	2.06525e+06	568894	525442	509219	546280	616224	9	9	9	9	9	3.72962e+06	3.57259e+06	3.50728e+06	3.53458e+06	3.49489e+06
LtVOC363	(E)-2-Methylbut-2-en-1-yl methacrylate	119427	109776	107279	111301	106174	453186	378666	458602	477633	504003	1.49347e+06	1.45895e+06	1.46812e+06	1.45598e+06	1.46004e+06	2.67241e+06	2.74287e+06	2.66818e+06	2.76752e+06	2.95174e+06	298210	337365	345905	410429	357856	1.07942e+06	1.04663e+06	1.0618e+06	1.05329e+06	1.0622e+06
LtVOC364	1,7,7-Trimethylbicyclo[2.2.1]heptan-2-ol	557918	482429	449697	423684	441287	65355.7	60471.5	69970.6	63038	66949.8	2.12186e+06	2.14436e+06	2.06354e+06	2.18082e+06	2.22616e+06	447633	406748	389401	407668	475927	233299	298857	246006	290021	253951	2.97894e+06	2.84087e+06	2.71457e+06	2.76844e+06	2.70869e+06
LtVOC365	Furan,3-(4-methyl-3-pentenyl)-	9	9	9	9	9	9	9	9	9	9	1.66085e+06	1.63737e+06	1.63356e+06	1.64826e+06	1.64294e+06	9	9	9	9	9	9	9	9	9	9	4.60731e+06	4.40345e+06	4.60355e+06	4.58979e+06	4.44544e+06
LtVOC366	Cycloheptanone,3-methyl-	69485	58098.4	50279.4	50922	48490.7	210205	84184.6	222135	193612	207958	286062	286504	280203	274551	276688	4.65473e+06	4.38105e+06	4.28191e+06	4.56909e+06	4.80933e+06	599169	205184	1.06215e+06	1.28085e+06	1.06081e+06	275794	272498	220096	235083	220547
LtVOC367	Benzoic acid,2-propenyl ester	9	9	9	9	9	43013.8	21855.7	36164.6	37265.5	35454.3	18332.5	18502.9	23904.9	16951.1	20572.7	49547.5	43302	32381.8	46348.7	66008.6	5.02989e+06	5.3096e+06	5.69499e+06	6.35643e+06	5.57743e+06	466034	429858	442915	410793	448371
LtVOC368	p-Menthane-3,8-diol,cis-1,3,trans-1,4-	5614.29	6855.25	2636.71	6297.46	5087.99	19768.3	40255.1	16434.7	26168	26611	72995.7	72536.2	84612.2	81028.5	81655.9	53290.7	37941.2	47572	57838.3	53132.5	3.56002e+06	4.23317e+06	3.74878e+06	4.14009e+06	3.67562e+06	2.1399e+06	2.02974e+06	2.15274e+06	2.00842e+06	2.0648e+06
LtVOC369	2H-Pyran-2-methanol,tetrahydro-	9	9	9	9	9	9	9	9	9	9	85022.6	82472.2	82993.9	83315.1	87681.3	59069	54270.7	49485.8	59466.5	69752	4.99029e+06	7.19828e+06	4.69484e+06	5.53691e+06	4.79623e+06	457333	437938	412483	421546	413294
LtVOC370	Cyclohexanol,2-methyl-3-(1-methylethenyl)-,(1.alpha.,2.alpha.,3.alpha.)-	73651	58693.4	55232.3	46236.6	51380.5	127921	71220.4	123787	127256	122543	109712	103010	101128	104788	97444	113207	95713.4	101338	115831	122960	4.05075e+06	4.82668e+06	5.00711e+06	5.02926e+06	4.82498e+06	876614	825130	811067	808358	829170
LtVOC371	Phenol,2-methoxy-4-(1-propenyl)-	9	9	9	9	9	9	9	9	9	9	9	9	9	9	9	14699.4	9165.24	6409.85	14755.2	19327.8	4.15555e+06	5.3275e+06	5.63413e+06	6.56694e+06	5.57217e+06	519984	490219	521711	472996	482580
LtVOC372	Benzene,1-ethyl-3,5-dimethyl-	338887	318883	305152	308879	313111	449739	666605	449673	495254	557747	424857	419517	449883	426049	431177	455120	409590	395671	453250	465010	3.7816e+06	4.2961e+06	4.11148e+06	4.75488e+06	3.86426e+06	94492.2	82519	88225.6	90937.7	92951.6
LtVOC373	Phenol,2,3,6-trimethyl-	9	9	9	9	9	149855	156649	184784	163286	148661	96454	108673	107607	111969	99301.5	429653	368332	349426	410293	457678	4.65111e+06	8.23766e+06	4.20949e+06	4.72922e+06	4.20204e+06	61133.8	52087.3	63303.1	46758	47693.7
LtVOC374	Octanoic Acid	36174.2	30277.1	29769.9	28536.1	29363.5	845454	806725	923680	862587	842793	688491	692180	679425	687571	661084	2.23751e+06	2.02791e+06	1.89927e+06	2.06542e+06	2.25549e+06	1.88488e+06	2.24101e+06	1.99881e+06	2.30343e+06	1.97848e+06	130472	127300	121879	122310	117896
LtVOC375	Phenol,3-methyl-	119351	103056	94607	94406.9	97618.7	37039.6	37590	37693.9	43800.8	40379.7	1.05495e+06	1.05706e+06	998143	1.00965e+06	1.07197e+06	230498	190744	164975	202664	249150	1.1311e+06	1.36881e+06	1.49913e+06	1.75922e+06	1.43489e+06	3.21449e+06	3.07639e+06	2.90755e+06	2.97653e+06	2.90019e+06
LtVOC376	4-Isopropylcyclohexa-1,3-dienecarbAldehyde	257299	252929	238845	235792	242384	60331.2	43292.9	64374.5	69828.5	62456.4	2.02362e+06	1.95571e+06	1.97283e+06	2.02214e+06	2.0398e+06	788356	653710	550131	671149	798780	9	9	9	9	9	2.72647e+06	2.64564e+06	2.75954e+06	2.64792e+06	2.7358e+06
LtVOC377	2-Isopropyl-5-methylhex-2-enal	51241.4	45035	42092	40568.2	43735.9	292324	295912	295890	343170	354665	1.90105e+06	1.86802e+06	1.91293e+06	1.83637e+06	1.81676e+06	3.34595e+06	2.83574e+06	2.57749e+06	2.93299e+06	3.44463e+06	153446	189010	217900	244191	217343	226839	213730	215254	213930	203551
LtVOC378	Dodecane,3-methyl-	14005.6	6081.15	4392.28	2259.33	3199.22	201273	174506	193361	180435	181672	97315.2	103959	91829.4	88690.4	103753	221323	193440	181005	203849	222848	4.83271e+06	5.71607e+06	5.03145e+06	5.43841e+06	4.8605e+06	9	9	9	9	9
LtVOC379	1-Propanone,1-(4-methoxyphenyl)-	1.77576e+06	1.64645e+06	1.46974e+06	1.51317e+06	1.58049e+06	194236	190121	221852	210809	177546	125780	143438	150718	153213	148518	3.59634e+06	2.87116e+06	2.70193e+06	2.80448e+06	3.25272e+06	444473	586696	649527	774144	683631	32347.2	31807.6	26703.4	27440.1	20813.7
LtVOC380	(2R,8R,8aS)-8,8a-Dimethyl-2-(prop-1-en-2-yl)-1,2,3,7,8,8a-hexahydronaphthalene	2.30135e+06	2.22327e+06	2.02139e+06	2.02e+06	2.11701e+06	485504	406611	577664	512909	478693	271313	263326	251562	256136	237522	2.62218e+06	2.22963e+06	2.19886e+06	2.17368e+06	2.25035e+06	315174	353085	481892	521225	473881	28012.5	29111.3	28661.2	28195.2	30251.9
LtVOC381	Ethanone,1-(1H-pyrrol-2-yl)-	96510.8	82682.5	72329.4	75892.5	75262	264138	92524.8	278164	250965	270564	285117	286830	282434	264078	282520	4.32938e+06	4.15497e+06	4.01238e+06	4.184e+06	4.38262e+06	608467	157599	964441	1.12439e+06	934625	52276.7	48054.6	45945	50195.6	49282.4
LtVOC382	Thiocyanic acid,phenylmethyl ester	67129.4	59071.9	53532.4	56837.4	57996.4	9	9	9	9	9	9	9	9	9	9	78256.3	57088.4	51490.3	58249	67897.9	4.79745e+06	5.67544e+06	5.47464e+06	6.06173e+06	5.06881e+06	64782	64912.9	59523.3	60772.6	60059.6
LtVOC383	2-[(2S,4aR,8aR)-4a,8-dimethyl-2,3,4,5,6,8a-hexahydro-1H-naphthalen-2-yl]propan-2-ol??	1.07528e+06	963360	819787	872171	869306	297928	470591	356934	336623	271986	105823	106715	132918	124364	107565	3.93195e+06	3.56689e+06	3.70287e+06	3.2906e+06	3.33897e+06	456357	731808	565052	619262	570009	62462.6	63344.1	54165.3	58114.1	57346.7
LtVOC384	2H-Pyran-2-one,tetrahydro-6-methyl-	25209.1	21673.1	23517.8	19419.2	18788.1	2.52444e+06	2.04251e+06	2.65301e+06	2.55231e+06	2.64894e+06	1.26043e+06	1.2536e+06	1.23284e+06	1.26016e+06	1.22957e+06	1.19646e+06	1.16018e+06	1.08771e+06	1.16377e+06	1.22392e+06	420120	456383	509186	567435	512067	172306	166674	161728	158822	162938
LtVOC385	7-Octylidenebicyclo[4.1.0]heptane	1.67214e+06	1.62143e+06	1.46896e+06	1.5679e+06	1.5761e+06	276316	272524	310355	308004	274739	190723	176862	198975	186980	178492	3.40687e+06	2.57634e+06	2.34889e+06	2.56508e+06	3.02415e+06	413384	578867	593297	700342	632019	25339.3	21725.1	25571.5	26670.2	25311.6
LtVOC386	3-Penten-2-one,4-(acetyloxy)-,(Z)-	9	9	9	9	9	9	9	9	9	9	72364.7	69694.5	73448.6	76523.5	77872.8	51571.3	46916.9	47783.6	58388.8	64235.7	4.41412e+06	6.43621e+06	4.06209e+06	4.92975e+06	4.23111e+06	406351	383550	353846	359869	365371
LtVOC387	Benzenemethanol,.alpha.-2-propenyl-	9	9	9	9	9	9	9	9	9	9	1.21291e+06	1.23751e+06	1.25436e+06	1.26869e+06	1.2809e+06	285107	267569	225992	280714	304182	1.40705e+06	1.96328e+06	1.48363e+06	1.65087e+06	1.54107e+06	2.26443e+06	2.16935e+06	2.17689e+06	2.08513e+06	2.07926e+06
LtVOC388	Ethanone,1-(3-methylphenyl)-	39456.3	33251.5	34299.6	36243.3	34278.6	9	9	9	9	9	396605	406037	393807	514250	461472	9	9	9	9	9	9	9	9	9	9	5.14664e+06	4.8121e+06	4.7658e+06	4.51294e+06	4.47477e+06
LtVOC389	Furan,2-pentyl-	109024	90003.2	84423	88358.8	80443.8	85769.4	77594	61714.3	107779	108751	361848	337932	356453	343332	344727	1.1185e+06	846163	733372	879963	1.17789e+06	2.26304e+06	2.64874e+06	2.47762e+06	3.06425e+06	2.43482e+06	1.17194e+06	1.06033e+06	1.14066e+06	1.18698e+06	1.20496e+06
LtVOC390	2-Hexanol,(R)-	9	9	9	9	9	9	9	9	9	9	769753	745146	800256	751069	856320	9	9	9	9	9	324715	509507	300763	372855	285886	4.20482e+06	4.0398e+06	4.12383e+06	3.78801e+06	4.06823e+06
LtVOC391	Undecanol-5	238873	225639	203455	207400	222049	38989	19495.7	48206	41642.8	40835.1	1.859e+06	1.83599e+06	1.85421e+06	1.88947e+06	1.91875e+06	695406	571605	495365	575367	690393	9	9	9	9	9	2.40709e+06	2.29824e+06	2.53277e+06	2.33934e+06	2.41041e+06
LtVOC392	Cedrol	92459.6	71357.1	56064.9	64089.5	79433.5	34968.6	36438.7	36641.1	37011.1	33760.4	5404.44	5178.7	5357.46	5490.57	7209.11	458567	411785	408016	399659	389587	3.52816e+06	5.02457e+06	4.66597e+06	5.15015e+06	4.55578e+06	9	9	9	9	9
LtVOC393	8-Dodecen-1-ol,acetate,(E)-	38916.7	33818.8	37667.8	35265	38199.5	22153.8	23001.7	25437.6	26199.3	19973	9	9	9	9	9	217720	196994	195254	188644	175846	3.69981e+06	5.36692e+06	4.93589e+06	5.45079e+06	4.7373e+06	9	9	9	9	9
LtVOC394	Spiropentane,propyl-	9	9	9	9	9	9	9	9	9	9	794571	781088	787829	779805	833463	21878.8	21905.9	25442.7	26130	26517.9	322352	494246	269831	348934	287573	4.17909e+06	3.96558e+06	3.86218e+06	3.77622e+06	3.81742e+06
LtVOC395	L-Fenchone	119824	94650.7	95768.3	73451.9	94670	18898.2	23901.5	24421.4	26286.7	19085.9	1.31219e+06	1.33478e+06	1.31953e+06	1.33819e+06	1.3776e+06	100207	96495.8	89352.6	98180.2	109282	56878.9	113659	54106	66465.7	57890	3.56659e+06	3.40833e+06	3.42874e+06	3.36192e+06	3.35788e+06
LtVOC396	Hexanoic acid,1-methylethyl ester	330743	297476	275433	271545	278478	45436.3	46343	38265.2	56986.6	63524.1	8397.11	4838.95	6799.98	5589.36	3766.54	3.0835e+06	2.42917e+06	2.10471e+06	2.48798e+06	3.17059e+06	1.75271e+06	1.88358e+06	2.034e+06	2.37326e+06	1.99391e+06	7496.75	2509.29	5555.19	4153.12	4988.78
LtVOC397	Cyclohexanemethanol,4-ethenyl-.alpha.,.alpha.,4-trimethyl-3-(1-methylethenyl)-,[1R-(1.alpha.,3.alpha.,4.beta.)]-	633766	547631	442122	488532	480733	126569	178688	153159	134368	120606	32163.3	36055.9	40716.5	38433.5	38004.8	4.31039e+06	3.74507e+06	3.95772e+06	3.88217e+06	3.42683e+06	339920	468228	430974	452650	410019	7627.52	5595.99	4819.44	4526.88	5901.91
LtVOC398	Carotol	636799	545218	499136	493463	515470	187491	205154	194683	190199	168775	24623.6	30268.4	32717.1	35230	31605.3	4.18634e+06	3.56076e+06	3.67661e+06	3.59495e+06	3.44547e+06	422576	571642	505998	599435	484433	8001	4844.99	6856.53	3112.41	3844.45
LtVOC399	Hexane,3-ethyl-2-methyl-	9	9	9	9	9	9	9	9	9	9	624157	561785	577805	718882	613137	32455.4	40582.5	39753.2	36497.9	52026.7	431946	511749	455953	594373	541784	4.09168e+06	3.92584e+06	3.60433e+06	3.58802e+06	3.57616e+06
LtVOC400	BenzAldehyde,3-hydroxy-	9	9	9	9	9	9	9	9	9	9	9	9	9	9	9	9	9	9	9	9	4.46491e+06	4.94218e+06	4.77294e+06	5.70172e+06	4.42488e+06	9	9	9	9	9
LtVOC401	cis-3-Hexenyl salicylate	642250	581913	490801	540409	529284	196285	326808	266973	228124	202212	39765.3	43897	51511.4	43781.3	37703.3	3.83443e+06	3.42915e+06	3.3997e+06	3.31647e+06	3.18299e+06	487872	647611	535034	531027	508069	18499	20930	16617.9	16247.5	16534.7
LtVOC402	Citronellyl tiglate	581870	556132	473035	514081	473940	222701	328088	261441	231742	209819	36543.8	47620.6	43406.4	46254	39743.5	3.55394e+06	3.30369e+06	3.45409e+06	3.24475e+06	3.28517e+06	498952	639954	556310	580886	533763	48924	39545.3	36527.7	41311	37902.2
LtVOC403	3-Nonen-1-ol,(E)-	64107.3	59248.9	53746.4	51223	56395.4	20777.8	26054.3	23020.3	23528.3	22535.3	1.3894e+06	1.42362e+06	1.3615e+06	1.43488e+06	1.47951e+06	339195	316129	307551	320551	378506	205931	247273	221704	215395	191694	2.85495e+06	2.77186e+06	2.66205e+06	2.66827e+06	2.58194e+06
LtVOC404	3-Cyclopentyl-1-propanol	9	9	9	9	9	9	9	9	9	9	1.22402e+06	1.22956e+06	1.19391e+06	1.22459e+06	1.21581e+06	9	9	9	9	9	9	9	9	9	9	3.64873e+06	3.4613e+06	3.51969e+06	3.51686e+06	3.51106e+06
LtVOC405	2-Propenoic acid,3-phenyl-,methyl ester,(E)-	1.02038e+06	994074	928623	899973	972279	202804	212427	257526	234249	208912	355099	317983	365687	349512	339249	3.00854e+06	2.10886e+06	1.87947e+06	2.06667e+06	2.69591e+06	526789	585912	871989	980047	872379	96313.4	87223.2	100269	93065.3	98634.4
LtVOC406	1H-1,2,4-Triazole,3-chloro-	9	9	9	9	9	332553	323247	380776	361094	347186	266465	268358	261028	274671	258287	776159	711171	672550	783002	883084	2.9869e+06	4.6068e+06	2.77663e+06	3.07457e+06	2.73289e+06	139322	128164	123588	121545	124882
LtVOC407	Naphthalene,1,2,3,4,4a,5,6,7-octahydro-4a-methyl-	30957.5	28241.8	24629.9	22808.4	21437.4	494028	491187	603130	510620	552912	984807	1.03468e+06	990577	1.02135e+06	1.03409e+06	1.50165e+06	1.27162e+06	1.27831e+06	1.46435e+06	1.57897e+06	1.08423e+06	1.50828e+06	1.32785e+06	1.53633e+06	1.33756e+06	387787	366400	366172	328917	391374
LtVOC408	Undecane,4,6-dimethyl-	11209.9	7537.68	5098.9	12437.5	7387.89	36915	47512	56004.3	55300.8	61645.7	137138	129995	120402	131028	139407	267905	214255	198094	242105	321949	2.1458e+06	3.29682e+06	2.45831e+06	2.90329e+06	2.57969e+06	1.58539e+06	1.49024e+06	1.59425e+06	1.58738e+06	1.60458e+06
LtVOC409	(+)-(1R,4R,5R)-2-(10)-PINEN-4-OL	170647	148830	137870	135634	136972	79057.7	59836.8	78874.1	82704.2	86759.7	1.45401e+06	1.47983e+06	1.41097e+06	1.51186e+06	1.54935e+06	460749	431051	413522	433756	492300	280846	321847	277619	351871	292977	2.37451e+06	2.23109e+06	2.17991e+06	2.17498e+06	2.10053e+06
LtVOC410	Butyramide,2-cyano-2-ethyl-	214387	206461	193035	190850	197077	39222.7	19005.4	40509.3	34607.3	40580.5	1.68454e+06	1.63907e+06	1.64075e+06	1.67396e+06	1.70729e+06	645938	517015	443466	527489	641442	9	9	9	9	9	2.23833e+06	2.17475e+06	2.25418e+06	2.14146e+06	2.18018e+06
LtVOC411	Acetic acid,(4,6,8,9-tetramethyl-3-oxabicyclo[3.3.1]non-6-en-1-yl)methyl ester	607952	562996	485242	539545	532762	236220	282794	266688	247938	211884	40390.4	53680.9	51824.9	47592.2	43317.8	3.58805e+06	3.20615e+06	3.31566e+06	3.09867e+06	3.09897e+06	456380	548339	474085	478771	442853	46140.1	50308.7	44931.5	46130.4	41422.9
LtVOC412	2,4,6-Octatriene,2,6-dimethyl-,(E,E)-	60925.2	57095	34765.5	44060.1	49191.2	34219.7	33130.5	43809.6	33568.9	29694.8	1.2455e+06	1.32145e+06	1.24027e+06	1.31725e+06	1.3984e+06	489086	431450	428370	464550	530518	160233	198897	182150	196587	173010	2.78365e+06	2.60891e+06	2.47488e+06	2.54105e+06	2.45825e+06
LtVOC413	Dehydromevalonic lactone	287271	252132	249042	243860	249076	431214	425619	448031	467442	464527	407499	412639	413609	412391	413153	337873	351785	304365	327103	361430	2.70871e+06	3.77196e+06	2.70511e+06	3.06872e+06	2.77711e+06	141878	144918	140697	140977	145171
LtVOC414	Butanoic acid,1,7,7-trimethylbicyclo[2.2.1]hept-2-yl ester,endo-	1.17438e+06	1.10346e+06	995390	1.01656e+06	1.06638e+06	215978	210440	245812	236816	221734	441771	420578	444593	431399	428599	2.8233e+06	2.14072e+06	1.89791e+06	2.12033e+06	2.55147e+06	240283	287961	346356	399629	340134	226992	231138	241307	231218	219792
LtVOC415	Acetic acid,2-ethylbutyl ester	276958	202897	187393	215354	196727	77134.2	104126	64550.8	124639	133933	486356	411785	483030	436478	400744	2.02579e+06	1.62694e+06	1.50336e+06	1.74591e+06	2.25439e+06	1.54157e+06	1.75399e+06	1.45844e+06	1.74598e+06	1.39516e+06	391052	363172	443669	403799	441027
LtVOC416	2-Heptenoic Acid	126280	116551	98647.2	101130	108361	151678	142101	154988	173021	172290	531494	519617	532129	512101	528579	902698	891072	845614	889337	991429	1.79431e+06	2.0631e+06	2.22402e+06	2.56833e+06	2.18337e+06	707351	689662	697501	686801	694896
LtVOC417	2-Phenoxyethyl isobutyrate	885438	795756	669302	670807	728675	9	9	9	9	9	9	9	9	9	9	3.03697e+06	2.07441e+06	1.73276e+06	2.03164e+06	2.61978e+06	902926	1.07784e+06	1.53152e+06	1.92472e+06	1.71021e+06	9	9	9	9	9
LtVOC418	Hexanoic acid,3-hexenyl ester	292914	280214	260107	253001	269289	48104.6	52825.9	63424.8	58864.9	54120.4	109222	96655	103091	104440	100475	853780	610972	536729	594238	794591	2.55772e+06	3.0159e+06	3.39016e+06	3.83896e+06	3.27158e+06	150609	142472	150142	134609	147650
LtVOC419	Benzophenone	679914	596663	522091	553112	581526	178666	254577	223257	207485	180211	119440	107634	119401	144992	115771	3.396e+06	2.89911e+06	2.98568e+06	2.78986e+06	2.98202e+06	338675	512285	388190	390300	341338	133597	132667	125079	126817	124538
LtVOC420	2-Furanmethanethiol,5-methyl-	9	9	9	9	9	9	9	9	9	9	52083.3	48444.3	50207.2	52455.4	55937.9	9	9	9	9	9	3.58787e+06	5.70432e+06	3.32815e+06	4.39338e+06	3.36414e+06	318895	287612	276519	272629	272516
LtVOC421	6-Nonen-1-ol,(E)-	9	9	9	9	9	305278	295205	327713	313702	307959	996150	1.00186e+06	871445	873201	1e+06	1.40386e+06	1.27255e+06	1.21768e+06	1.27117e+06	1.42855e+06	727312	892197	773594	913587	776639	1.06008e+06	1.03458e+06	962801	965929	975986
LtVOC422	BenzenAmine,2,5-dimethyl-	247356	230377	232090	247876	251043	730066	790960	840416	811159	787179	649240	664701	652839	634305	655565	346722	341645	320708	330432	365666	2.04947e+06	2.71555e+06	1.95628e+06	2.16509e+06	1.97427e+06	189213	176200	184566	167880	176847
LtVOC423	2-Methyl-3-thiosemicarbazide	77660.7	67551.5	58473.2	57957.4	58781.2	28790.9	24399.6	31536.7	24777.5	28724.1	1.37112e+06	1.40356e+06	1.3458e+06	1.40016e+06	1.47477e+06	383073	336250	340764	353557	430960	150893	154572	146562	141387	127852	2.42227e+06	2.34484e+06	2.29236e+06	2.33513e+06	2.27122e+06
LtVOC424	Acetic acid,cyclohexyl ester	210827	186920	173567	170596	173471	24216	22563.7	19858.5	37396.1	37150.8	10854.5	9305.18	6524.59	5864.77	8873.15	1.78805e+06	1.44349e+06	1.25446e+06	1.48152e+06	1.8667e+06	2.22382e+06	2.6417e+06	2.35695e+06	2.84145e+06	2.26726e+06	63251.7	57216.9	59978.8	58054	57891.2
LtVOC425	Tropinone	9	9	9	9	9	45037.1	44291	47493	52859.6	50697.9	101137	91190	106811	111554	105087	238345	176354	163796	215732	279625	2.05418e+06	3.08622e+06	2.2855e+06	2.71614e+06	2.41957e+06	1.40771e+06	1.33555e+06	1.42963e+06	1.40561e+06	1.42171e+06
LtVOC426	5-Azulenemethanol,1,2,3,3a,4,5,6,7-octahydro-.alpha.,.alpha.,3,8-tetramethyl-,[3S-(3.alpha.,3a.beta.,5.alpha.)]-	521554	453371	386307	406142	413316	150857	197259	180514	168161	143031	29107.8	29994.1	37486.6	37192.9	31165.6	3.44095e+06	3.01712e+06	3.14507e+06	3.13588e+06	2.99162e+06	366378	501605	425784	439032	397808	17133	17201.9	15561.1	14759.7	12669
LtVOC427	Megastigmatrienone	1.14438e+06	1.12783e+06	1.06465e+06	1.08657e+06	1.09306e+06	176724	156804	205285	187181	175269	322936	321467	324293	322007	293497	2.73777e+06	1.95099e+06	1.78679e+06	1.97242e+06	2.36233e+06	233249	274685	370794	419758	385587	103265	102641	99934.1	98949.8	100510
LtVOC428	3,5-Octadien-2-one	50364.7	46721.7	42406.4	42043.8	36576	45164.8	49138.9	49320.8	46840.8	49903.6	875805	876878	869985	884472	906379	226383	212015	197683	224538	236506	438149	650716	546906	616764	518050	2.59243e+06	2.49022e+06	2.35993e+06	2.41558e+06	2.37567e+06
LtVOC429	Geranyl isobutyrate	1.1925e+06	1.0779e+06	969919	1.00986e+06	1.0943e+06	162009	165513	193757	166434	151519	110306	119252	136034	135930	133843	2.7999e+06	2.24793e+06	2.08178e+06	2.18327e+06	2.50263e+06	314563	399862	438148	517086	436071	21830.7	17909.2	18024.8	10254.6	14791.7
LtVOC430	Cedrene	748504	731424	659461	679285	737222	150031	161726	185286	175776	158244	166490	151747	161963	163784	156547	3.01351e+06	2.09712e+06	1.80111e+06	2.0562e+06	2.67583e+06	485036	571988	830603	961457	844002	18901	14713.5	20408.4	21633.8	17864.8
LtVOC431	1,8,11,14-Heptadecatetraene,(Z,Z,Z)-	525270	463712	407087	452888	449226	187364	269192	217761	195646	184916	29445.1	37625.2	33178.2	36715.1	33727	3.11319e+06	2.75404e+06	2.82495e+06	2.68738e+06	2.74211e+06	449303	582923	497290	544385	479550	23233.6	18928.3	20313.5	13977.1	17181.9
LtVOC432	2,6-Dimethyl-1-nonen-3-yn-5-ol	9	9	9	9	9	12909.2	22505.9	15095.7	16556.3	16806.5	121909	121335	142272	162532	144227	9	9	9	9	9	2.32353e+06	2.706e+06	2.33392e+06	2.69121e+06	2.23196e+06	1.40872e+06	1.70312e+06	1.35078e+06	1.21608e+06	1.26878e+06
LtVOC433	2-Octanol	9	9	9	9	9	9	9	9	9	9	65885.7	60225.3	61161.5	65273.2	67118.3	40958.2	38353.6	39225.4	44544.2	51583.4	3.26463e+06	4.61048e+06	3.06484e+06	3.56988e+06	3.1383e+06	376170	355833	346019	344600	345264
LtVOC434	Pentanoic acid,1-ethenyl-1,5-dimethyl-4-hexenyl ester	849154	824387	716579	758898	799083	272699	210560	304066	316640	282036	98567	77385.9	86940.4	79122.5	79513.5	2.79144e+06	2.03406e+06	1.79892e+06	1.95507e+06	2.46877e+06	418019	520757	656201	752318	644265	9	9	9	9	9
LtVOC435	1,2-Benzenediol,3-methyl-	9	9	9	9	9	37548.7	21330.9	45638.3	39270.4	33161	13492.8	14002	14780.3	14761.2	8227.27	24161	26102.7	24240.8	38291.9	41406.7	3.44125e+06	3.44643e+06	3.61377e+06	3.48768e+06	3.63201e+06	342206	315086	329914	318028	330473
LtVOC436	6-Undecanol	169612	162609	153114	157126	167807	39293.3	21246.2	37926.7	36112.8	34454.9	1.40544e+06	1.34939e+06	1.43259e+06	1.3976e+06	1.42639e+06	535589	448059	380811	409962	516887	9	9	9	9	9	1.88613e+06	1.85756e+06	1.93033e+06	1.83083e+06	1.86543e+06
LtVOC437	p-Menth-8-en-1-ol,stereoisomer	75086.2	48295.5	41052.9	30860.6	37928.3	265658	253744	277976	269789	268639	788431	793630	776479	785964	787938	1.22474e+06	1.09822e+06	1.02496e+06	1.10212e+06	1.23008e+06	719911	897250	789057	941700	802902	915206	867073	825891	809970	805451
LtVOC438	2-Nonenal,(E)-	282979	203982	177578	172411	176480	248512	116269	221932	243292	229719	883703	865589	849782	863581	879258	119658	111283	103794	110427	119152	878836	978552	914600	965190	892432	1.69949e+06	1.60405e+06	1.54972e+06	1.52488e+06	1.54666e+06
LtVOC439	Cyclobutanone,2,2,3-trimethyl-	9	9	9	9	9	9	9	9	9	9	561933	539112	529167	604461	569292	9	9	9	9	9	328085	382112	346984	459014	382074	3.06469e+06	3.00796e+06	2.73254e+06	2.72248e+06	2.75729e+06
LtVOC440	2(3H)-Benzofuranone,3-methyl-	9	9	9	9	9	9	9	9	9	9	9	9	9	9	9	9	9	9	9	9	3.64901e+06	3.57803e+06	3.84141e+06	4.40146e+06	3.48682e+06	9	9	9	9	9
LtVOC441	BenzeneacetAldehyde,4-methyl-	54744.9	46540.4	39070.2	37636.2	38856.1	4085.64	3582.21	8308.36	5339.99	6855.65	1.7636e+06	1.76437e+06	1.73215e+06	1.76399e+06	1.84567e+06	47038.8	37546.5	37086.9	43828.7	48879	22835.1	24720.7	32596.5	36216.2	25380	2.02616e+06	1.88718e+06	1.85788e+06	1.85029e+06	1.86035e+06
LtVOC442	4H-Pyran-4-one	1.08621e+06	862020	801181	876994	851889	49527	52537.6	42004.7	79307.6	84152.3	35738.4	34978.1	39994.4	33239.2	34816.2	1.75202e+06	1.41164e+06	1.24846e+06	1.54554e+06	1.93294e+06	1.08016e+06	1.26422e+06	1.11032e+06	1.29474e+06	1.08057e+06	41893.7	41262.3	42573.7	42714	44952.3
LtVOC443	2-Acetyl-4,4-dimethyl-cyclopent-2-enone	43865.7	42068.7	36036.8	43129.2	44346	168325	121237	170975	188424	181855	1.28482e+06	1.24044e+06	1.29768e+06	1.26718e+06	1.28235e+06	1.06218e+06	834355	721481	862213	1.06931e+06	9	9	9	9	9	1.43068e+06	1.37529e+06	1.37639e+06	1.33729e+06	1.29134e+06
LtVOC444	Benzenemethanol,4-hydroxy-	663381	643361	588591	582032	625942	133898	142103	161880	150886	144254	156421	142945	158962	151862	145858	2.74055e+06	1.86019e+06	1.57318e+06	1.86722e+06	2.39943e+06	433245	512805	732371	877437	774547	13498	5432.1	9207.37	11496	10516.4
LtVOC445	Ethanone,1-(1H-pyrazol-4-yl)-	540614	340359	241394	242932	245862	685469	273818	598118	647421	584965	431987	420675	420901	445593	423413	9	9	9	9	9	1.78973e+06	2.06201e+06	1.94884e+06	2.12883e+06	1.97328e+06	361236	342030	336206	289904	335341
LtVOC446	2H-Indol-2-one,1,3-dihydro-	678840	576808	545666	513150	573316	144894	129330	178810	185395	150592	30702.5	32704.6	26845.4	34229.6	30196.3	2.34777e+06	1.60244e+06	1.25103e+06	1.53734e+06	2.05545e+06	676065	790341	1.17962e+06	1.50182e+06	1.29578e+06	9	9	9	9	9
LtVOC447	Benzene,1,2,3-trimethyl-	131607	114934	107098	117057	112693	139592	160785	133213	170581	170833	215413	201039	201614	205506	210147	320191	274938	255250	303304	324092	2.15023e+06	3.00032e+06	2.7258e+06	3.33311e+06	2.6155e+06	37646.5	27206.6	34835.1	27315.2	34449.1
LtVOC448	Prenol	9	9	9	9	9	9	9	9	9	9	548442	525556	538246	558138	577805	15491.2	12503.2	9986.11	13942.4	15840.8	218412	344064	195425	243867	187107	2.92307e+06	2.76313e+06	2.74698e+06	2.63821e+06	2.64994e+06
LtVOC449	2-Hexanone	9	9	9	9	9	9	9	9	9	9	531907	525135	535510	536834	564149	9	9	9	9	9	217645	350999	187879	245799	197851	2.95079e+06	2.78992e+06	2.74713e+06	2.62511e+06	2.66667e+06
LtVOC450	1-Cyclohexene-1-carboxAldehyde,4-(1-methylethenyl)-,(S)-	9	9	9	9	9	9	9	9	9	9	9	9	9	9	9	164769	149491	141789	179903	210321	2.15696e+06	2.39543e+06	2.89072e+06	3.33452e+06	2.94216e+06	559141	526143	571830	560192	569204
LtVOC451	Precocene I	842518	815438	736997	751684	705809	128552	115338	161716	139665	118268	261737	245858	253115	245110	239915	2.46942e+06	1.64166e+06	1.48461e+06	1.6115e+06	2.12457e+06	244814	312887	441264	533981	472302	47321.1	45227.4	46164.4	45643.8	47634.3
LtVOC452	(-)-trans-Isopiperitenol	23063.7	19402.7	16855.6	16044.4	17140.1	24833.7	35014.2	26015	30046.1	25195	73295.4	71800.3	76248.6	70305.6	82592.4	384392	278626	294525	338090	411803	2.08713e+06	2.43912e+06	2.81571e+06	3.30786e+06	2.8738e+06	296000	286583	303376	291532	301780
LtVOC453	1,3-Dioxolane-2,2-diethanol	860491	827048	767294	776724	808899	156261	154092	188561	174492	160614	162833	147685	166033	165848	154343	2.33301e+06	1.72828e+06	1.55645e+06	1.7279e+06	2.03922e+06	272222	318106	459847	516478	446801	22189.6	13505.5	21495.6	23747.7	18922.8
LtVOC454	Furan,2-butyltetrahydro-	9	9	9	9	9	9	9	9	9	9	42382.3	40236.9	49968	43013.2	50508.9	34334.6	32713.1	32472.5	37823.4	43511.3	2.79697e+06	4.07318e+06	2.61379e+06	3.07374e+06	2.70391e+06	272394	257040	244302	253849	248347
LtVOC455	Ethanone,1-(2-methylphenyl)-	145182	145664	150323	154468	152331	426280	428603	448052	437562	442797	301777	315652	315881	298102	314685	192598	197195	192495	200000	205398	2.01123e+06	2.75511e+06	1.87463e+06	2.04136e+06	1.83854e+06	108904	106542	103036	105960	102414
LtVOC456	2-methoxy-Phenol	43577.2	39518.7	42351.2	37043.2	35066.5	110259	92196.7	107579	115366	122829	755783	757803	750524	748048	765064	669852	664211	659312	709502	734487	199337	264579	240368	278950	243759	1.52603e+06	1.45941e+06	1.38327e+06	1.41121e+06	1.37689e+06
LtVOC457	2-Cyclopentylethanol	94549.4	80040.2	67977.9	83224.9	82239.5	9	9	9	9	9	9	9	9	9	9	50670.1	32055	34260.9	35487.4	51015.3	2.82138e+06	3.15145e+06	3.05167e+06	3.67361e+06	2.96887e+06	9	9	9	9	9
LtVOC458	2-Cyclohexen-1-ol,2-methyl-5-(1-methylethenyl)-,acetate	31067.1	27140	23679.3	24533.4	25523.8	9	9	9	9	9	9	9	9	9	9	25478.7	19472.3	17235.8	19451.9	18722.4	2.8519e+06	3.41893e+06	3.20368e+06	3.52434e+06	3.03746e+06	9	9	9	9	9
LtVOC459	Pyrazine,2-methoxy-3-(1-methylethyl)-	36888.3	32304.7	28566.6	25750.7	27104.4	1.30038e+06	1.00149e+06	1.3934e+06	1.32739e+06	1.46898e+06	717105	753033	723484	725569	704767	741141	690533	673309	723182	767578	300485	242832	355230	408733	339659	79579.4	82351	74086.1	76948.1	72360.1
LtVOC460	cis-7-Decen-1-al	8187.79	10992.3	11646.6	13540	10796.6	9	9	9	9	9	959862	980048	934837	995137	1.00452e+06	70019.9	68181.2	64925.3	67900.9	76485.5	9	9	9	9	9	2.12706e+06	2.10957e+06	2.12398e+06	2.08665e+06	2.01246e+06
LtVOC461	4-Methyl-5-nonanone	23587.7	18560.8	20056.4	18577.6	24096.2	134080	112849	134216	129732	139077	1.33771e+06	1.30843e+06	1.32401e+06	1.27763e+06	1.25273e+06	1.49555e+06	1.42027e+06	1.31309e+06	1.45097e+06	1.5636e+06	27298.4	37667.6	35884.9	38876	38476.7	196024	163983	188911	181802	178213
LtVOC462	Cubenol	578870	522164	453353	477047	503372	140434	199359	178854	149161	141396	186133	187649	198329	216919	201878	1.95391e+06	1.63163e+06	1.68854e+06	1.56884e+06	1.71158e+06	221386	353181	259136	258929	237023	272824	278539	256065	253130	250206
LtVOC463	p-Tolyl isobutyrate	4705.78	4120.49	2658.6	3253.3	3572.88	4749.86	10066.1	3002.48	3808.09	7608.54	25285.3	26526.6	32502.4	26127.6	31003.9	9	9	9	9	9	2.76619e+06	3.17146e+06	2.84394e+06	3.2672e+06	2.77481e+06	105625	102970	104116	95229.9	92573.4
LtVOC464	Butanoic acid,2-methyl-,3,7-dimethyl-2,6-octadienyl ester,(E)-	33767.1	25774.5	22215.9	27263.7	22582.9	20593.7	14216.9	22766.8	12616	14076.3	9	9	9	9	9	175279	166830	161679	154245	174081	2.2283e+06	3.1106e+06	2.92034e+06	3.2774e+06	2.91826e+06	9	9	9	9	9
LtVOC465	1,2-Octanediol	9	9	9	9	9	9	9	9	9	9	9	9	9	9	9	168594	140193	122726	169616	215036	1.98218e+06	2.19487e+06	2.68445e+06	3.05614e+06	2.74144e+06	375984	357431	375616	375520	390845
LtVOC466	2-Oxabicyclo[2.2.2]octan-6-one,1,3,3-trimethyl-	56273.6	60000.3	52439.7	52148.5	53522.1	225290	151595	232870	253188	252892	1.7061e+06	1.56804e+06	1.60603e+06	1.60416e+06	1.44277e+06	1.33887e+06	1.02471e+06	888157	1.06571e+06	1.3562e+06	56470.8	33878	76594.8	94235.8	87985.6	9	9	9	9	9
LtVOC467	Benzofuran	11283.7	6074.83	5977.4	8068.16	9840.55	3616.91	6266.9	3285.3	3547.44	5285.1	41100.3	37021.7	37164.8	38770.7	37000.8	54656.3	46332.3	42273.7	51872.9	57279	2.67345e+06	2.85208e+06	2.85095e+06	3.32414e+06	2.7086e+06	55891.3	44263.9	47540.3	44788.6	41172.9
LtVOC468	Propanoic acid,2-methyl-,heptyl ester	9	9	9	9	9	54284.3	41183.5	59098.4	58331.4	50535.9	16061	24252.2	14325.2	22031.7	20383.9	40909.7	32244	32959.5	37958.3	51205.2	2.2831e+06	3.13606e+06	2.40249e+06	2.59723e+06	2.4463e+06	360452	345108	350469	325739	335707
LtVOC469	Propanoic acid,2-methyl-,3-hydroxy-2,2,4-trimethylpentyl ester	61862.8	53831.7	54076.1	48890	54837.2	11579.6	13551.3	12698.6	12510.1	12087.2	25462.3	24555.9	26474.4	23968.3	29588.1	203438	146271	129138	150682	194064	2.166e+06	2.55808e+06	2.82083e+06	3.18172e+06	2.72003e+06	62780.3	69333.6	66032.6	64450.6	63607.8
LtVOC470	Hydrocoumarin	587238	579215	537203	532900	563344	107881	114828	137625	120433	114461	202994	176104	206418	192617	185953	1.88942e+06	1.30306e+06	1.14656e+06	1.29704e+06	1.70558e+06	455204	481160	674636	795609	698245	51086.5	39858	48014.7	45702.2	47428.3
LtVOC471	2(5H)-Furanone,5-ethyl-3-hydroxy-4-methyl-	297255	209217	161356	135077	166781	210723	90995.9	166189	215495	205563	203465	207825	212074	236813	220206	136580	138433	128501	179497	185761	1.45442e+06	1.76396e+06	1.83074e+06	1.87134e+06	1.76132e+06	557145	512733	513800	497077	506646
LtVOC472	Caryophyllenyl alcohol	199884	158846	120054	130604	141902	194151	244649	241590	207614	186610	33479.3	46679.7	58039.9	63312.3	48126	1.7482e+06	1.50398e+06	1.49108e+06	1.48429e+06	1.46557e+06	824200	1.195e+06	993031	1.14793e+06	975803	7067.54	5197.7	6105.32	6562.01	3829.74
LtVOC473	Tridecane	5781.35	7191.1	2690.67	4384.07	5727.47	9	9	9	9	9	6353.42	10207.6	15194.2	12268.5	14679.2	23900.7	16830.9	21002	18732.1	26665.2	2.60308e+06	2.93648e+06	2.66705e+06	3.00279e+06	2.62093e+06	176050	183170	180523	173665	161082
LtVOC474	2-Methyl-6-(p-tolyl)hept-2-en-4-ol	518331	433061	397710	398241	476030	178059	164034	219880	215201	176726	109506	142861	140895	161343	155504	2.33084e+06	1.8579e+06	1.8447e+06	1.80462e+06	1.93876e+06	187739	181282	219937	220480	213791	26712.8	21431.3	22122.8	19913.4	17212.4
LtVOC475	5-Methyloxazolidine	9	9	9	9	9	9	9	9	9	9	422457	453185	432257	438209	484396	9	9	9	9	9	195698	289079	165851	204728	165780	2.40083e+06	2.29223e+06	2.31213e+06	2.26743e+06	2.23923e+06
LtVOC476	Cyclohexene,3-(1,5-dimethyl-4-hexenyl)-6-methylene-,[S-(R*,S*)]-	907608	892528	820028	837585	880630	165568	177262	186206	186989	167457	117789	116734	112722	112753	108913	1.77364e+06	1.34917e+06	1.2247e+06	1.31988e+06	1.54845e+06	237696	336259	336944	389397	350065	19650.5	14504.2	16716.7	13659.3	14755.7
LtVOC477	Valerena-4,7(11)-diene	399492	393018	363144	350970	383823	119543	118288	139532	133160	118491	146698	136210	155688	151155	136910	2.39891e+06	1.56591e+06	1.44691e+06	1.60821e+06	2.14443e+06	270752	374168	454851	576712	486674	30384.4	30028.6	33898.1	29434.2	30770.4
LtVOC478	4-(1-methylethyl)-Benzaldehyde	154933	138517	123369	130679	131753	137125	147185	175984	163157	151899	549885	580456	570064	585418	595480	235565	205112	200171	230080	262609	708901	1.1664e+06	657457	741908	656645	1.09533e+06	1.05713e+06	1.06941e+06	1.00099e+06	970925
LtVOC479	1-Hepten-6-one,2-methyl-	407240	312876	287437	307113	303024	59560.1	52783.1	42556.3	92429.6	100389	146310	126833	142408	131796	125192	1.22949e+06	1.07247e+06	748718	828947	1.27988e+06	1.2193e+06	1.36867e+06	1.27569e+06	1.47367e+06	1.19901e+06	21714.5	23258.7	24043.5	20870.2	26796.8
LtVOC480	6-Nonenal,(E)-	52609.7	40219.1	37398.4	35193.7	38939.6	14115	10033.1	10444.1	13304.9	13252.1	813372	824437	823330	824648	862969	60937.5	64623.1	57002.9	56212.6	63102.2	22692.7	30313.4	23848.9	24144.5	23102.4	1.97155e+06	1.88427e+06	1.86563e+06	1.87277e+06	1.85711e+06
LtVOC481	3-Octen-1-ol,acetate,(Z)-	45525.8	44842.7	39449	33405	40426.7	68110.3	44820	45993.9	66871.1	78705.9	87205.4	90416.6	86863.5	82081.2	100108	82452.5	69174.5	66005.1	83712.8	88792.1	1.74602e+06	2.15757e+06	2.19555e+06	2.23758e+06	2.11791e+06	520065	500171	492158	483873	491085
LtVOC482	Butanoic Acid,4-hydroxy-	181596	131101	124005	139592	130069	47819.5	65746.8	44819.4	87958.4	90381.5	315027	263685	326030	273709	253550	1.24493e+06	997854	946586	1.06076e+06	1.38894e+06	940015	1.08409e+06	892785	1.06056e+06	844364	249927	237856	279291	264635	276856
LtVOC483	Pyrazine,2-methyl-3-(methylthio)-	16466.7	15524	12954.2	13771	10905.5	368429	364846	411668	366056	375004	312762	322419	323253	326662	313828	1.10616e+06	976048	942913	1.0544e+06	1.14383e+06	892576	1.14083e+06	992552	1.15192e+06	967622	61313.8	57020.8	54233.1	47841.1	50205.6
LtVOC484	(1R,4R,4aS,8aR)-4,7-Dimethyl-1-(prop-1-en-2-yl)-1,2,3,4,4a,5,6,8a-octahydronaphthalene	333141	336052	294564	295007	321048	104306	98173.7	128242	113258	104830	196887	182702	196695	198441	182576	2.08099e+06	1.34569e+06	1.22553e+06	1.30046e+06	1.82031e+06	371124	634330	537622	730928	576084	85892.6	76911.1	82523.7	80498.7	82474.9
LtVOC485	2-Methyl-7-exo-vinylbicyclo[4.2.0]oct-1(2)-ene	32905.3	26418.9	34947.2	24226.9	30859.2	149944	130040	153720	163111	153186	970374	970278	981617	949113	930668	1.39984e+06	1.27392e+06	1.17024e+06	1.30478e+06	1.43449e+06	239303	310476	229262	254436	233788	113317	109202	110985	106345	99363.2
LtVOC486	Piperidin-3-one,2,2,5-methyl-	9	9	9	9	9	204995	200173	217370	213996	202008	169914	177977	182160	182728	180986	553572	502342	482803	552102	635225	1.59688e+06	2.51375e+06	1.50123e+06	1.69656e+06	1.50497e+06	85724.4	74536.3	72655.7	78240.1	69933
LtVOC487	Carveol	22797.4	21853.7	16024.7	18337.7	23347.4	40311.2	46219.1	49576.1	48085.7	44766.8	718989	727557	733179	753624	771093	192889	159718	147456	171969	208534	157830	244893	139856	149601	135355	1.71505e+06	1.64217e+06	1.63375e+06	1.56855e+06	1.48563e+06
LtVOC488	3-Octanol	2892.55	1908.31	2901.15	4287.12	2556.91	9	2510.55	9	2538.27	2494.64	3930.04	4970.6	1157.2	6706.14	5262.42	34512	27069.3	20919.7	30261.1	36786.3	2.41999e+06	2.72312e+06	2.64013e+06	3.05451e+06	2.52783e+06	9	9	9	9	9
LtVOC489	4-Decenal,(E)-	9244.15	10489.1	8978.29	6506.23	7286.49	76364.6	84116.1	87095	84241.4	85214.4	295908	300542	290144	266033	311705	213590	177021	161204	196766	238395	995852	1.5186e+06	1.09633e+06	1.27204e+06	1.16295e+06	928425	874451	897951	873429	896773
LtVOC490	1-Methylcyclohexylcarboxylic Acid	11713.9	8259.93	9638.91	9582.68	9294.03	9	9	9	9	9	821066	833448	805718	849683	864927	61974	55279.5	52207.6	57491.2	65089.6	9	9	9	9	9	1.80637e+06	1.7653e+06	1.81856e+06	1.74375e+06	1.71349e+06
LtVOC491	1-methyl-4-(1,2,2-trimethylcyclopentyl)cyclohexa-1,3-diene	778933	776377	681334	697617	742240	148621	114937	171115	171250	151780	41875	37647.8	50684.9	46728.6	42443.5	1.64775e+06	1.20273e+06	1.10162e+06	1.15037e+06	1.46144e+06	282001	353100	457411	531072	464039	9	9	9	9	9
LtVOC492	CyclohexanecarboxAldehyde	440356	272878	309523	291005	254022	65630.5	50383.2	46554.5	97286.2	103200	150706	127115	139094	127937	125770	1.0044e+06	868562	785708	933001	1.3898e+06	1.08375e+06	1.07654e+06	1.09997e+06	1.23253e+06	1.04864e+06	20173.4	17316.7	21722.6	16562.1	18833.6
LtVOC493	trans-Linalool oxide (furanoid)	10739.6	11494.9	8906.19	9602.3	9642.71	65520.3	119739	83496.7	79256.2	77539.7	206191	215000	210794	222185	218711	104640	101989	93877	103759	120694	1.55343e+06	1.73509e+06	1.80563e+06	2.07158e+06	1.83294e+06	446076	420105	396998	393453	386680
LtVOC494	2-Propenoic acid,3-phenyl-,ethyl ester,(E)-	641545	617353	557122	571117	583063	96936.4	95407	125923	105408	99197.6	186103	168711	177162	178532	166797	1.71563e+06	1.16894e+06	1.03573e+06	1.13489e+06	1.48691e+06	291059	355569	427157	506942	445030	32639.3	30904.8	38569	35659.8	35911.1
LtVOC495	trans-.beta.-Ionone	251490	267060	227174	252884	219657	388514	379954	484739	411088	386712	227630	254812	253491	265077	246312	547384	425996	428241	407874	397772	88550.4	97796.2	86537.8	95731.8	91083.5	1.19068e+06	1.32708e+06	1.13781e+06	1.05494e+06	1.08996e+06
LtVOC496	4,7,7-Trimethylbicyclo[4.1.0]hept-3-en-2-one	9	9	9	9	9	9	9	9	9	9	9	9	9	9	9	9	9	9	9	9	2.31089e+06	2.95121e+06	2.48882e+06	2.85041e+06	2.37985e+06	9	9	9	9	9
LtVOC497	Benzyl nitrile	39535.7	42547.2	42124	40521.1	42249	15820.9	20016.2	18599.2	18325.5	16830.2	872984	908247	870006	893690	943221	254201	231377	230106	249106	261710	64990.7	69229.4	65025.9	62880.2	50626.3	1.32606e+06	1.32476e+06	1.28253e+06	1.3423e+06	1.32138e+06
LtVOC498	1,4-Methanobenzocyclodecene,1,2,3,4,4a,5,8,9,12,12a-decahydro-	115718	105722	76086	89323.9	90326.3	332908	296541	463658	400912	349332	137926	144205	189636	189198	193048	2.2389e+06	1.65178e+06	1.53231e+06	1.64587e+06	1.89783e+06	72573.8	92708.7	123000	148882	130403	37758.8	35710.1	38672.3	35906.9	36308.8
LtVOC499	Catechol	9	9	9	9	9	9	9	9	9	9	9	9	9	9	9	167678	145155	141979	187440	217067	1.54304e+06	1.72881e+06	2.07839e+06	2.38243e+06	2.10543e+06	424778	398696	425114	418094	428356
LtVOC500	2,2'-Bifuran,octahydro-	9	9	9	9	9	30172.4	26601.6	28173	25170.7	21392	30093	26091.7	33667.1	29256.8	33371.7	99082.5	99371.6	91104.4	93985.1	111240	1.53588e+06	1.68595e+06	1.79163e+06	2.01313e+06	1.7992e+06	652027	618559	595171	599627	589212
LtVOC501	Acetophenone	42844.4	38844.1	41420.1	38916.5	37779.7	151239	55858.8	161321	147469	152949	163170	153865	153433	153329	152532	1.88351e+06	1.77156e+06	1.74803e+06	1.85809e+06	1.84599e+06	292899	80007.8	443159	479068	392141	30050.5	32764	29809.8	30601.7	28259.5
LtVOC502	(2S,6R,7S,8E)-(+)-2,7-Epoxy-4,8-megastigmadiene	9	9	9	9	9	9	9	9	9	9	9	9	9	9	9	9	9	9	9	9	2.3348e+06	2.51403e+06	2.49982e+06	2.86474e+06	2.23565e+06	9	9	9	9	9
LtVOC503	2,4,4-Trimethyl-3-(3-methylbutyl)cyclohex-2-enone	467058	371652	304749	314493	348672	61726.6	69503.6	73502.3	70193.7	56725.9	52607.5	62548.7	69698.3	67830.3	64736	2.03336e+06	1.60514e+06	1.53458e+06	1.61106e+06	1.88265e+06	167377	242983	245719	316246	271744	18949	16388.4	17744.5	14599.4	12766.9
LtVOC504	.alpha.-Irone	763926	739297	678581	705888	725519	133331	137667	150883	147259	135961	94218.4	99724.5	101287	98763.8	92732.4	1.50717e+06	1.16715e+06	1.07576e+06	1.14532e+06	1.32147e+06	189230	278661	261416	307487	276548	11290.6	12237.9	13493.7	14242	14669.2
LtVOC505	2,6,6-trimethyl-1-Cyclohexene-1-carboxaldehyde	38456.1	31345.2	28361.5	26872.3	27253.3	116899	76824.3	121388	133353	120821	867888	843810	850801	861156	846721	679338	523430	468905	570798	683867	71502.9	55627.2	92273.6	103268	95173.2	843340	813530	802842	783597	757285
LtVOC506	2-Undecanone,6,10-dimethyl-	9	9	9	9	9	9	9	9	9	9	9	9	9	9	9	76380.8	55606.8	43717	61201.9	79267.6	1.34485e+06	1.60563e+06	1.90155e+06	2.23055e+06	1.90383e+06	603871	568365	617736	575508	594762
LtVOC507	Butanoic acid,4-hexenyl ester,(Z)-	9	9	9	9	9	9	9	9	9	9	36416.8	29054.4	27980.9	28802.3	36191.6	68701.7	53353.7	46380.2	58322.1	89191.7	1.23863e+06	1.93135e+06	1.38947e+06	1.64209e+06	1.50329e+06	828064	760228	836042	820615	828683
LtVOC508	3-Hexene,1-(1-ethoxyethoxy)-,(Z)-	11440.2	8528.33	7979.17	8098.62	8650.45	1.27396e+06	914785	1.37477e+06	1.38447e+06	1.43179e+06	417960	418911	423459	428036	422941	443599	431828	421344	454635	485242	117120	148830	174055	210273	171342	114468	112695	124225	117536	127293
LtVOC509	Diethyl adipate	9168.34	12056	10141.9	11914.5	12494.4	4033.19	3605.4	3820.92	3168.22	4469.81	6538.34	5774.73	7745.04	5166.74	3698.08	62315.8	45214	39038.4	49479.7	58581.9	1.76693e+06	2.16999e+06	2.43703e+06	2.83549e+06	2.34292e+06	40274.5	36399	31193.7	35904.5	31818.3
LtVOC510	Lilac Alcohol C	26352.6	21077	23851.8	21816.7	21937.2	86629	57173.9	86599.2	91942.6	91240.7	756710	744252	757649	781171	769007	517865	382322	349617	419965	516219	9	9	9	9	9	1.18185e+06	1.12032e+06	1.14751e+06	1.07723e+06	1.02763e+06
LtVOC511	2-Nitrophenyl acetate	23372.2	22952.4	22882.5	19221.4	21312.1	4112.47	4401.19	4492.43	4745.55	4907.28	10649.3	8518.91	11198	7948.87	8171.84	91535.4	68343.4	62062.4	73727.8	88289.7	1.75318e+06	2.11048e+06	2.39916e+06	2.76377e+06	2.29572e+06	13752.9	11862.5	13887	14018.9	15438.8
LtVOC512	4-Phenyl-2-butanol	9	9	9	9	9	88691.3	80982	94184.8	87524.4	84278.4	53608.3	60324.5	58999.8	61759	57252.7	182087	155286	153038	174735	204520	1.8418e+06	3.1022e+06	1.69686e+06	1.85894e+06	1.62193e+06	43667	43105.7	41792.8	48241.8	41583.6
LtVOC513	Benzene,(1-methylethyl)-	69630.3	46200.6	43880.8	48107.2	43635	30910.2	37632.6	23749.3	51636.1	56782.9	100642	78852.2	100173	82163.5	99467.6	481161	384019	340515	406356	554404	1.61012e+06	1.91592e+06	1.57866e+06	1.93798e+06	1.47764e+06	18484.1	15407.2	20899.6	18004.8	19383.2
LtVOC514	Dodecane,2-methyl-6-propyl-	494096	464233	419111	424064	451181	101044	86631.1	104802	102744	92641.6	25266.4	20452.3	21090.4	22606.8	18559.8	1.41661e+06	988247	910420	1.00937e+06	1.25413e+06	437563	511605	727600	830237	743557	9	9	9	9	9
LtVOC515	Geranic acid	582731	451515	353826	342344	400489	9	9	9	9	9	9	9	9	9	9	555553	390787	321152	423392	542185	964192	1.66877e+06	1.26578e+06	1.46716e+06	1.24187e+06	123473	116491	123031	117946	121863
LtVOC516	Pinocamphone	114519	104548	103974	102973	108702	25189.5	14314.6	20080.7	23741.6	24999.8	533735	532823	523590	536969	561548	9	9	9	9	9	629356	774970	678828	723304	673803	990909	932558	923895	921373	922019
LtVOC517	Benzene,1-propynyl-	64700.6	51948.8	50496.1	55415.4	51177.7	82351.6	112446	77568	97866.9	104017	90069.4	86909.3	93653.7	87520.5	95399.5	111180	98039	88498.7	102074	114561	1.64837e+06	1.95712e+06	1.91294e+06	2.27486e+06	1.84822e+06	20977.6	18105.7	18395.5	16713.7	19467.2
LtVOC518	2-Thiophenemethanethiol	17574.4	14020	15165.1	12346	11919.1	100057	88114	103310	101734	99407	959695	954973	973316	935307	926999	1.08264e+06	1.02851e+06	959166	1.08115e+06	1.14798e+06	36152.6	32873.3	35474.4	44175.4	36535.8	132878	136285	131034	123483	119508
LtVOC519	3-MethoxycinnamAldehyde	877928	868050	785255	804246	797588	204182	159048	252514	216886	189865	118332	111398	107190	106858	99632.3	1.05036e+06	870719	872465	838341	904873	131696	168863	185969	213661	188985	11085	9649.48	10291.7	10463.6	10665.6
LtVOC520	N-Benzyloxy-2-carbomethoxyaziridine	318975	275796	243615	262039	263857	70395.1	93837.5	83154.7	72776.3	64197	20575.9	18169.1	25774.3	26809.2	24284.2	1.85123e+06	1.64743e+06	1.71966e+06	1.65857e+06	1.46266e+06	156490	199587	185154	187384	171920	9998.24	8313.35	8804.4	8109.4	6308.63
LtVOC521	Dodecane,5,8-diethyl-	178059	143641	109130	116226	138045	163452	209305	185890	176819	145619	29944.7	34983.5	48382.6	52611.5	45858.8	1.27464e+06	1.10347e+06	1.08687e+06	1.09058e+06	1.09886e+06	571361	826689	795244	764964	667328	9	9	9	9	9
LtVOC522	.alpha.-Maaliene	650683	648106	600005	606588	583235	94864	85905.4	116254	108376	95294	26766.8	27365	26941.8	24795.2	24120.7	1.21222e+06	921326	816992	890766	1.09696e+06	275232	343482	446016	514332	451848	8740.97	8078.82	10293	9562.68	9576.65
LtVOC523	2-Nonanol	301024	245684	236813	263882	259390	9	9	9	9	9	377060	369965	363087	389055	392224	9	9	9	9	9	9	9	9	9	9	1.55269e+06	1.48134e+06	1.48737e+06	1.50345e+06	1.49924e+06
LtVOC524	3-Cyclohexen-1-ol,1-(1,5-dimethyl-4-hexenyl)-4-methyl-	263877	245467	183277	205323	221789	81913.5	129283	98541.3	98816	70681.8	14435.7	17411.4	18879.8	16383.3	17257.8	1.75642e+06	1.40882e+06	1.57149e+06	1.3925e+06	1.55347e+06	213075	297002	254007	253534	249324	9	9	9	9	9
LtVOC525	3-Mercaptohexanol	38554.1	33133.7	32104.6	28382.4	30984	6570.44	7356.24	5850.33	5197.09	8181.55	546882	550125	527495	551408	577691	43861.2	48691.1	46202.5	42720.6	44449.8	68947.5	86462.3	70020	78948.6	62699.8	1.45694e+06	1.38899e+06	1.38078e+06	1.36678e+06	1.36735e+06
LtVOC526	Acetic acid,heptyl ester	17544.6	13041.7	12655.1	15631.7	12426	88759.5	75553.2	93224.1	85544.7	91704.5	882703	876079	882168	853485	845943	990101	937397	877708	993555	1.03278e+06	24635.5	31601.4	31949.3	34617.3	29829.3	139093	129092	130158	120794	121442
LtVOC527	Benzene,1,2-diethyl-3,4,5,6-tetramethyl-	160528	130898	99508.8	107172	118263	118641	128077	137197	134903	101182	10841.4	20911.2	16521.2	22858.1	16280.5	1.2799e+06	1.0972e+06	1.09599e+06	1.06494e+06	1.09074e+06	543730	798685	662782	763578	651559	2041.5	2638.35	2476.23	2609.06	1975.8
LtVOC528	.beta.-Acorenol	388620	342397	285256	314228	322953	106863	189696	127218	122448	104715	43472.2	36698.6	44316	49178.2	42587	1.48008e+06	1.29704e+06	1.33082e+06	1.19407e+06	1.24565e+06	166132	292911	215983	261866	215603	32584.6	31918.9	30849.4	24244.9	24975.6
LtVOC529	BenzenAmine,N,N-dimethyl-	20480.6	16325.8	15904	17340.2	17717.8	889251	626006	919068	919547	937243	499604	505743	487660	509631	489103	449205	433302	409410	432946	465265	163209	152274	185161	212598	181062	57806.9	61546.9	56686.3	57989.4	55814.5
LtVOC530	Hexadecane	7249.17	6328.88	5555.85	4836.87	5132.09	5027.53	3559.36	3891.78	4910.26	3468.04	9	9	9	9	9	31956.4	26743.9	26047.8	22666.4	22695.1	1.56808e+06	2.14948e+06	2.05388e+06	2.29066e+06	1.97542e+06	9	9	9	9	9
LtVOC531	Phenol,2-methyl-5-(1-methylethyl)-	139956	135666	121062	122282	124910	9	9	9	9	9	9	9	9	9	9	31862.1	20992.8	24743.6	31527.4	33569.9	1.78842e+06	2.25698e+06	1.29325e+06	1.63947e+06	1.47331e+06	213066	213101	184110	168223	165994
LtVOC532	Mexiletine	9	9	9	9	9	9	9	9	9	9	9	9	9	9	9	56083.9	32687.1	28958.4	34337	56052.8	1.15527e+06	1.37631e+06	1.60387e+06	1.87269e+06	1.60156e+06	483514	457824	503697	471017	437115
LtVOC533	BenzenAmine,2-ethyl-	6941.76	6874.94	6743.84	6542.33	5790.62	9	9	9	9	9	628218	643077	611012	653028	663770	47517.9	35682	39255.6	44857.3	42014.4	9	9	9	9	9	1.3599e+06	1.34915e+06	1.36659e+06	1.31768e+06	1.30277e+06
LtVOC534	2,6,6-Trimethyl-2-cyclohexene-1,4-dione	23173.1	19499.1	19359.6	18033	20240.9	13581.1	15449.2	17373.8	15268.9	16109.5	533302	527635	518872	547507	574152	165328	153275	147522	157643	179246	265270	305261	310268	303939	287519	1.03458e+06	1.00226e+06	981328	985686	972711
LtVOC535	2-Butenoic acid,3-hexenyl ester,(E,Z)-	9	9	9	9	9	9	9	9	9	9	38898.7	41595	34385.3	44046.3	43824.6	85710.2	67608.6	56634.4	76139.4	103338	991516	1.53829e+06	1.09731e+06	1.29177e+06	1.16837e+06	687055	655976	704954	689541	700601
LtVOC536	(Z)-2,6-Dimethylocta-2,5,7-trien-4-one	9	9	9	9	9	108641	107787	118804	119039	91424	58426.2	57270.2	54779	61125.4	58383.9	161810	140116	142459	167974	181585	1.51156e+06	2.55004e+06	1.37011e+06	1.49934e+06	1.31187e+06	48486.1	42562.9	45360.6	44511.4	36961
LtVOC537	Pentanenitrile,5-(methylthio)-	2728.69	1402.98	910.055	1905.37	1634.65	2046.62	1137.07	2583.39	2126.31	1520.7	18800.1	18440.1	16542.1	19553.5	20186	109590	88320.6	74552.7	104592	123958	1.27167e+06	1.38541e+06	1.75679e+06	2.01144e+06	1.78796e+06	250626	233858	257724	248795	256058
LtVOC538	Undecane,2,9-dimethyl-	9	9	9	9	9	175126	164618	194287	184569	179884	143005	147737	151096	148570	145110	401908	369847	350367	406890	454788	1.08217e+06	1.69673e+06	1.02624e+06	1.17261e+06	1.02331e+06	86569	81826.6	79631.5	76761.9	80326.3
LtVOC539	1-Methyl-2-phenylcyclopropane	71210.9	64185.1	56016.9	59467.1	67584.8	98056.9	139307	96869.3	109913	119152	97644.1	97765.7	103968	94608	105545	111073	107095	94642.7	111672	127293	1.3978e+06	1.60469e+06	1.58091e+06	1.85782e+06	1.50969e+06	21669.6	19269.3	21166.8	20112.7	24917
LtVOC540	Niacinamide	346650	331161	304124	303781	316805	71078	77438.9	92108.5	80696.3	75297.7	105194	96907.6	103848	102580	100702	1.4957e+06	1.00573e+06	869889	1.01022e+06	1.26859e+06	216810	259897	379309	465746	394285	9	9	9	9	9
LtVOC541	2-Picoline,6-nitro-	9	9	9	9	9	9	9	9	9	9	593400	608677	581924	612903	651035	9	9	9	9	9	9	9	9	9	9	1.40778e+06	1.34991e+06	1.39914e+06	1.32707e+06	1.34171e+06
LtVOC542	Ethanol,2-(2-hydroxyethoxy)-,1-nitrate	13252.3	10271.6	10616.2	7721.59	9815.04	271402	280713	289203	273174	270930	226368	227919	220498	228869	219396	730930	645652	621082	668950	726835	640022	756375	708808	802526	696326	48772.5	54446.6	48547.3	52199.6	46695.3
LtVOC543	2,6-Heptanedione,3-acetyl-	9	9	9	9	9	14246.4	5781.64	15409.3	12824.6	13499	7523.59	5249.07	6813.66	6957.17	19576.4	10567.9	9680.98	7648.12	13862.5	14463.1	2.04747e+06	1.86684e+06	1.76934e+06	1.85818e+06	1.44084e+06	97372.5	102583	114482	117628	138515
LtVOC544	1-Cyclohexene-1-carboxylic acid,4-(1-methylethenyl)-	410776	390242	346059	349430	379463	84059.3	76136.5	97892.6	95147.6	84471.7	21126.1	21250.7	21215.1	19640.8	22358.7	1.20529e+06	838839	728762	831087	1.06901e+06	348417	408605	572567	669600	590530	9	9	9	9	9
LtVOC545	Paroxypropione	687760	670673	625380	616909	637683	173851	165766	214630	196731	186299	187389	180576	186568	178135	154302	993858	802501	811164	870422	908485	9	9	9	9	9	20596.3	19114.6	29780.7	18201.4	18651.1
LtVOC546	2-Butanone,4-phenyl-	137353	104889	98477.6	110181	101693	106877	119720	133732	122522	113709	482090	467880	476043	486173	499495	160285	138244	139732	150675	171880	194787	278524	207117	209957	217904	869974	825421	822579	779613	769624
LtVOC547	2-Naphthalenol	576757	593136	545262	588826	576537	148685	134380	167542	163392	137960	193065	188139	182759	189981	167511	877020	692904	639545	688231	765028	116118	153295	152572	172694	164464	109238	100204	107076	97180	104631
LtVOC548	.alpha.-Calacorene	740418	792373	762988	765944	767218	217753	208286	251896	235839	207373	192520	191499	185793	183127	182724	602613	508574	474907	506740	519079	87278.1	111936	105282	115632	104849	85420.4	74399.9	79287	76868.5	84119.6
LtVOC549	Heptane,3-ethyl-2-methyl-	111769	84770.3	78462.6	85105	79777.7	29959.5	38274.8	27454.5	52995.5	51886.3	198885	159025	199892	171690	161212	822925	658756	616004	717530	940535	626393	730202	616787	742687	582001	159229	148385	181469	162190	181369
LtVOC550	Butanoic acid,3-methyl-,2-methylbutyl ester	11457.6	9669.84	11269.3	9305.86	7113.51	93981.9	86915.4	95662.7	100588	102119	706321	701994	704503	676368	684069	1.04378e+06	907444	828034	934120	1.06465e+06	36403	47414	45944.6	67037.8	56164.5	66011.9	62016.1	64317.9	59564.9	57134.7
LtVOC551	Nonanoic Acid	9	9	9	9	9	17288.7	11682.2	18778.3	16698.5	15302.5	8271.2	6533.72	9037.25	7480.81	7453.61	32629	29600.1	27182.4	30294.7	37037.1	2.16306e+06	2.25364e+06	2.29492e+06	9	2.19214e+06	7741.95	7616.61	5506.41	5840.2	7708.54
LtVOC552	1H-Imidazole,1-acetyl-	83245.1	63139.3	57715.9	71243	61833.8	19134.1	24190.1	17094.9	32438.4	34365.5	432106	376701	430999	392679	380624	538121	420069	362691	442481	595528	262196	318783	264071	315440	269179	561977	520472	615727	584141	615123
LtVOC553	6-bromo-2-Hexanone	2079.25	3493.99	2964.71	3002.89	3285.11	9	9	9	9	9	6329.4	8169.57	7175.58	10205.5	6199.22	7269.57	9463.69	7015	7679.21	9456.33	1.61952e+06	1.66572e+06	1.76264e+06	2.02988e+06	1.77358e+06	39345	37753.9	35816.7	39295.8	36412.1
LtVOC554	1,4-Methano-1H-indene,octahydro-4-methyl-8-methylene-7-(1-methylethyl)-,[1S-(1.alpha.,3a.beta.,4.alpha.,7.alpha.,7a.beta.)]-	418105	405901	375576	368118	402148	86905.8	80894.8	98405.6	92574.4	90542.6	63887.4	58106.3	58619.1	61743.5	58272.7	1.14205e+06	823273	743061	828320	925760	242167	299638	397270	414324	374285	32339.6	30550.8	36597.4	30785.8	37684.7
LtVOC555	Undecane,3,5-dimethyl-	9	9	9	9	9	9	9	9	9	9	9	9	9	9	9	110791	101394	92837.1	119517	147321	1.06104e+06	1.19621e+06	1.41903e+06	1.64283e+06	1.45353e+06	342066	336915	348165	337259	346853
LtVOC556	2H-Pyran,tetrahydro-4-methyl-2-(2-methyl-1-propenyl)-	12962.3	10438.6	9543.24	11084.9	7861.55	71974.3	63691.2	74834.3	70656.7	77097.4	749491	755257	755632	725816	721927	858414	813162	780065	890028	901218	28690	31672.7	34156.3	35799.6	32061.3	108596	104106	97369.1	95100.3	87448.1
LtVOC557	Bicyclo[3.1.0]hexan-2-ol,2-methyl-5-(1-methylethyl)-,(1.alpha.,2.alpha.,5.alpha.)-	9	9	9	9	9	98182.3	77925.6	88975.3	75129.2	98053.9	565178	594154	559517	590088	584187	9	9	9	9	9	9	9	9	9	9	1.16697e+06	1.16818e+06	1.09587e+06	1.11809e+06	1.08359e+06
LtVOC558	Cyclohexene,2-ethenyl-1,3,3-trimethyl-	40797.2	32773	30934.1	33949	35236.6	487707	373281	522937	491101	564525	318975	326976	315379	307534	312861	674566	552700	510634	588588	689432	256173	344443	255328	303183	250554	55263.5	57269	57825.9	53518.1	58961.2
LtVOC559	Benzene,1-methoxy-2-methyl-	44514.3	34942	29434.2	36629.5	33074.9	9	9	9	9	9	9	9	9	9	9	19887.4	17049.1	13835.5	18695.6	24646.7	1.49983e+06	1.69312e+06	1.69145e+06	2.03585e+06	1.60112e+06	9	9	9	9	9
LtVOC560	2-Propenal,3-phenyl-	9	9	9	9	9	11842.7	8885.4	13682.9	13863.6	12986.3	9	9	9	9	9	18155.8	16456.3	19277	17775.6	23496.1	1.78526e+06	1.75508e+06	1.69239e+06	1.84076e+06	1.52718e+06	9	9	9	9	9
LtVOC561	Butanoic acid,2-methyl-,hexyl ester	9	9	9	9	9	58917.4	60253.7	71190.3	67688.4	53981.5	130011	135675	142291	141514	141536	137365	115118	107238	127275	139702	1.10964e+06	1.78147e+06	985408	1.10312e+06	984915	236702	228648	228108	224307	213281
LtVOC562	Benzoic acid,ethyl ester	77550	74461.8	75836.7	76309.9	73434.5	223515	219301	232949	234652	242073	182968	187004	183330	181183	184111	120756	105918	99831.7	111349	120062	1.01237e+06	1.3881e+06	974572	1.07811e+06	986409	56006.8	53149.8	53730.7	50252.9	50925.5
LtVOC563	Tridecane,2-methyl-	126394	125215	114957	113018	119071	25507.2	29068.4	28908.8	27355.8	25371.4	47645.5	41550.4	48528.2	44402.9	46231.4	386896	272707	243666	268788	364020	945374	1.1172e+06	1.23664e+06	1.34816e+06	1.15588e+06	39813.2	33299.3	36485	37128	34402.5
LtVOC564	Hexanoic acid,3-methyl-2-butenyl ester	73409.6	79092.4	71606.7	73706.8	78388.7	16308.2	10813.5	14679.9	17358.5	19281.9	609871	593278	597609	606622	614727	233132	179741	164700	188953	226285	9	9	9	9	9	797468	771640	830521	771491	798250
LtVOC565	Hexanoic acid,butyl ester	9	9	9	9	9	47425.1	31023.1	53519.9	52654.4	51749.5	9	9	9	9	9	47255.1	41183.6	40870.6	47028.5	57178.4	1.13772e+06	1.33771e+06	1.4114e+06	1.40307e+06	1.3473e+06	268468	257480	254537	260611	251010
LtVOC566	1-PhenylcyclohexylAmine	490612	473537	415469	448173	465892	76116.8	75906.5	89160.3	83545.5	73746.9	56486.7	59426.7	63887.8	66272.6	63695	1.07614e+06	861471	816275	834629	937280	126871	155594	164780	190672	166947	8698.35	13895.5	9794.16	7392.08	12294.9
LtVOC567	Phenol,4-(2-propenyl)-	9	9	9	9	9	9	9	9	9	9	9	9	9	9	9	8805.84	4691.84	4595.01	4240.08	7341.42	1.48949e+06	1.55492e+06	1.57727e+06	1.72068e+06	1.44561e+06	94390.6	82016.5	90205.4	86755.2	87451.3
LtVOC568	1-Tridecene	9	9	9	9	9	9	9	9	9	9	55842.6	61298.5	54068	47360.9	54615.7	9	9	9	9	9	1.02689e+06	1.15754e+06	1.11751e+06	1.2345e+06	1.0919e+06	495261	469725	473174	440286	454009
LtVOC569	6-Ethyl-5,6-dihydro-2H-pyran-2-one	152656	115577	94163.2	88850.2	103542	95560	41932.2	87048.5	97581.3	85766	303822	302500	324091	335817	310318	84210.8	76720.1	66479.9	72988.3	83610.2	624982	751545	689022	745265	695578	371820	357194	343609	340728	346076
LtVOC570	Butanoic Acid,3-hydroxy-3-methyl-	51603.2	35679.7	34778.7	39220.5	37507.6	33932.4	34260	32647.2	51143.4	54440.7	93458.6	86325	97706	86655.2	84928.4	457333	361596	294468	379338	478511	896885	1.02937e+06	1.01239e+06	1.21824e+06	980996	43006.8	46645.8	44153.1	45031.8	44948.1
LtVOC571	Salvial-4(14)-en-1-one	40179.2	41969.3	47450.2	37029.4	38065.5	208382	224453	236014	232249	190343	58044.8	64448.3	59329.9	65672.1	60220.2	160835	141345	135881	129289	137656	880063	1.24894e+06	1.1256e+06	1.31192e+06	1.14373e+06	30173.9	20643.8	23347.8	20036.5	16569
LtVOC572	Pyridine,2-pentyl-	30739.7	23652.6	20958.6	27946.6	24059.9	48172.2	78028.5	62892.6	59195.7	57852.3	59693.3	55240.5	54968.6	53435.2	57925.6	458483	331058	313847	345513	319395	1.10417e+06	1.13691e+06	1.13821e+06	1.19978e+06	1.02943e+06	9	9	9	9	9
LtVOC573	Hexanoic acid,pentyl ester	9	9	9	9	9	9	9	9	9	9	22728.8	22791.6	22531.5	20771.5	27560.3	19426.9	15488.4	15869.4	13352.5	15773.6	1.33344e+06	1.45872e+06	1.36165e+06	1.48898e+06	1.30672e+06	187878	188885	178300	171150	174619
LtVOC574	Cyclohexanol,1-methyl-4-(1-methylethylidene)-,acetate	803734	716108	652840	630000	687287	40247.5	27890.8	38637.2	39228.5	34347.5	18141.3	19913.8	19080.1	19362.7	18263.3	40922.3	28727.7	27026.9	34313	40328.1	669052	739833	852797	1.00241e+06	842963	9	9	9	9	9
LtVOC575	Benzyl methyl ketone	176174	124903	127261	116248	116303	83783	35784.5	78808.8	88465.4	91769.2	27693.5	27985.3	23535	25242.6	22261.9	1.36823e+06	1.1366e+06	1.07769e+06	1.19641e+06	1.39751e+06	112660	111300	142276	162236	137870	9	9	9	9	9
LtVOC576	Benzoic acid,1-methylethyl ester	15192.6	14094.8	14256.6	14137.7	12490.7	51212.5	38417.7	55940.9	58791.5	54799.1	495073	473036	470227	481024	490578	262872	224302	182248	207819	277573	70294.9	69373.2	69580.9	87653.4	73256	773487	741388	735019	709182	686543
LtVOC577	Thiophene,2-pentyl-	33050.4	34753.8	27481.4	23481.6	23539.6	107851	141499	114806	107477	104921	285674	293827	297084	285913	288723	590062	527892	496871	521256	576207	272391	329051	296618	357060	295715	324214	295039	277286	286881	271858
LtVOC578	Citronellyl valerate	215237	196032	164278	184243	193024	68425.4	94082.9	79949.4	77477.6	65547	45674.9	40352.5	51604.5	43903.5	49799.9	1.1771e+06	1.00442e+06	1.03106e+06	989024	1.06318e+06	132364	190013	143558	132007	127855	39523.1	45148.2	47383.7	38357.3	34787.1
LtVOC579	2,4-Decadienoic acid,ethyl ester,(E,Z)-	449498	431405	382621	396224	403349	65397.3	63341.3	77492.1	71786.4	63458.1	174985	177304	161930	168401	157503	833769	739546	574132	614891	693297	97251.7	95103.3	106814	149768	133894	83313.7	86123.9	67162.6	61564.7	90320
LtVOC580	Undecanal	9	9	9	9	9	9	9	9	9	9	9	9	9	9	9	9	9	9	9	9	1.42912e+06	1.70783e+06	1.43939e+06	1.60582e+06	1.39723e+06	9	9	9	9	9
LtVOC581	(1S,4S,4aS)-1-Isopropyl-4,7-dimethyl-1,2,3,4,4a,5-hexahydronaphthalene	257294	211630	189876	189328	232726	60315.3	63638.7	72223.5	63257.5	59162.7	71956.3	57889.7	67210.5	70879.2	60775.4	1.25078e+06	839698	772686	807239	1.1003e+06	134840	158329	217210	274655	256267	4947.62	4376.23	4802.57	4360.99	3502.58
LtVOC582	Benzenemethanol,.alpha.-2-cyclohexen-1-yl-	202723	176075	154391	172903	171828	84378.3	95020.2	85890.7	81901.3	66752.9	16289.8	15930.6	23987.6	13993.9	16216.1	1.10937e+06	1.00479e+06	1.0164e+06	989824	975173	168277	250381	225173	238221	201905	9	9	9	9	9
LtVOC583	Tricyclo[3.3.1.1(3,7)]decane,2-nitro-	30774.6	29728.8	25385.5	28041.3	25930.2	119714	74259.3	116269	128124	125394	740594	735643	749047	751716	730698	641186	502957	437630	552017	687061	57421.1	66630.2	67774.7	69641.9	62850.4	9	9	9	9	9
LtVOC584	3-Pentenoic Acid,2,2-dimethyl-	9	9	9	9	9	9	9	9	9	9	22224.1	25207.1	23692.4	27571.3	28319.8	15192	16405.3	10302.8	16037.7	15761	1.24823e+06	1.78312e+06	1.1755e+06	1.39995e+06	1.16226e+06	124809	120362	111948	111212	116570
LtVOC585	1,2,3-Benzenetriol	23480.5	22426	22489	21186	20757	5233.56	6012.62	5471.12	5312.2	4454.61	8793.67	8013.33	10546.6	9080.55	8542.27	88298.7	59724.5	54670.7	63673.1	80480.4	1.08896e+06	1.30964e+06	1.47856e+06	1.68082e+06	1.41988e+06	7452.5	7298.57	7451.14	7631.73	5140.38
LtVOC586	1,2-Propanedione,1-phenyl-	19055	16775.2	15877.5	16689.4	12013.4	28092.1	27481.7	31332.7	31864.3	33339.7	414327	429659	407598	452366	472158	39078.1	43665.5	39650.5	42834.6	51863.6	38396	47057	34145.1	44492.4	33760.3	999500	944805	961017	896930	888846
LtVOC587	BenzAldehyde,2,4-dimethyl-	11491.6	8900.27	7898.16	9285.34	6178.95	13344.4	14046.4	14750.7	14090.7	15239.3	483950	481188	472544	492825	518434	34973.8	32923	29083.3	30091.7	33272.3	27096.6	39528.8	21172.5	24549.9	23057.9	986385	923194	966570	885528	887786
LtVOC588	2,4-Dioxabicyclo[3.2.0]hept-6-en-3-one,1,5-dichloro-6,7-dimethyl-	18382.5	20678.5	18639.3	18009.9	18291.9	4431.73	3242.24	4448.66	5101.81	3990.69	7356.53	5800.98	6261.79	5833.67	5889.06	78733.5	51450.9	47304.8	54097.1	71827.8	1.10587e+06	1.27217e+06	1.48701e+06	1.70389e+06	1.41358e+06	7616.38	5391.89	6172.58	7391.25	6079.75
LtVOC589	Ascaridole	9	9	9	9	9	31133.8	21141.5	27859	24884.6	31394.7	126270	121172	124156	130810	131887	41903.3	40967.9	40833.5	44805.2	57787.7	873298	1.16048e+06	922109	988311	941489	323569	300694	315705	301453	296895
LtVOC590	(E)-5-((1R,3R,6S)-2,3-Dimethyltricyclo[2.2.1.02,6]heptan-3-yl)-2-methylpent-2-enal	148565	120455	98086.2	103276	111365	9	9	9	9	9	133047	150929	162947	177512	162987	984266	774910	852221	822488	851495	72927	122730	118806	126047	95144	232147	232581	228505	217586	227609
LtVOC591	Hexanoic acid,propyl ester	51341	42767	30191.1	50805.7	52756.9	332713	264828	363268	344016	373085	464860	455060	437937	427644	435114	307512	287673	274199	300529	311279	286219	270808	299307	371412	256316	9	9	9	9	9
LtVOC592	(3R,3aR,7S,8aS)-3,6,8,8-Tetramethyl-4,7,8,8a-tetrahydro-1H-3a,7-methanoazulen-2(3H)-one	219840	205280	172296	181190	189218	55723.8	79756.2	64992.4	57813.4	52392.3	48936.9	53819.1	60994.6	63777	55487.8	1.03205e+06	871739	900204	807719	895474	97359.3	179965	110105	125562	101540	79946	82509	72647.1	73723.4	72832
LtVOC593	2,6,10-Trimethyltridecane	8025.36	6602.1	5078	5147.01	7736.86	4389.91	1646.79	5229.09	4488.85	3123.91	3764.44	4221.51	3913.8	2153.14	3103.4	4706.24	4122.67	5353.67	7759.15	8094.45	985792	1.42042e+06	1.29341e+06	1.36442e+06	1.21722e+06	144317	130839	137655	119352	138067
LtVOC594	Benzene,1-methyl-4-(1,2,2-trimethylcyclopentyl)-,(R)-	364589	354997	328256	327051	349041	56629.7	55541.5	71010.1	64426.7	56274.6	87223.8	89322.4	89626.7	88575.4	84640.9	924638	648321	582459	641816	794059	120556	145263	180059	221422	194214	17614.7	16949.2	17479.9	17556.5	17435.5
LtVOC595	3-Buten-2-one,4-(2,2,6-trimethyl-7-oxabicyclo[4.1.0]hept-1-yl)-	381630	362514	332183	324834	357308	59289.2	57718.5	84291.3	71179.7	59278.7	124779	110541	114727	118169	111591	1.12863e+06	750617	688778	774134	957835	9	9	9	9	9	9	9	9	9	9
LtVOC596	cis-.beta.-Farnesene	14593.7	15520.2	13201.5	12267.9	13739.5	9	9	9	9	9	7094.81	4775.5	5703.11	4141.18	6063.09	9	9	9	9	9	968983	1.42171e+06	1.23245e+06	1.32195e+06	1.17658e+06	140314	140507	154221	132876	143586
LtVOC597	.tau.-Muurolol	202083	183137	150122	165662	177261	65870.8	82020.6	68871.6	58485.4	54031.1	31756.2	30697.5	31998.5	42999.2	36016.1	1.05322e+06	879611	906762	849740	921859	117661	187829	135649	131080	116946	37354.8	40262.7	41754.9	31784.3	36248.2
LtVOC598	cis-9-Tetradecen-1-ol	179205	157757	133383	149636	149889	59062.7	97760.3	71015.3	56448.8	55846.9	10919.4	12809.9	13919.6	15252.9	12833	1.08448e+06	881897	968433	926403	950020	147884	199303	174035	189147	162685	9	9	9	9	9
LtVOC599	Cyclohexanol,1-methyl-4-(1-methylethyl)-,cis-	83135.4	80221.9	67901.5	56713	55237.3	15879.6	22061.8	15802.9	20344.6	18075.7	416983	419563	405571	409330	432369	134558	129085	116382	126081	142678	120359	178238	137652	168607	138982	637309	595691	585211	572884	557100
LtVOC600	2-Nonen-1-ol,(E)-	67924.7	51353.3	29980.9	20660.6	30426.4	72283.6	46077.7	58321	68719.9	66787.3	353704	352094	343945	356277	357380	309186	282830	256499	286142	334319	191331	232417	235491	269535	224111	426076	404905	382917	364653	379195
LtVOC601	m-Aminophenylacetylene	284410	258532	247713	231203	235371	44474.6	40470.6	44156.2	40687	43843.1	310811	312633	291133	314731	302547	206790	178685	173127	196726	211820	40956.9	45434.8	44424.3	49522.1	46665.2	567927	535147	499507	526076	529456
LtVOC602	Acetic acid,nonyl ester	9	9	9	9	9	9	9	9	9	9	353050	344909	354003	364202	384550	9	9	9	9	9	9	9	9	9	9	1.04963e+06	1.03848e+06	1.02917e+06	959314	966093
LtVOC603	9-Dodecen-1-ol,acetate,(E)-	9	9	9	9	9	9	9	9	9	9	9	9	9	9	9	5305.26	5071.52	2928.48	3283.82	4019.15	1.02042e+06	1.47321e+06	1.34965e+06	1.58842e+06	1.35403e+06	9	9	9	9	9
LtVOC604	Benzoic acid,hexyl ester	266512	235329	194204	203218	229333	9	9	9	9	9	9	9	9	9	9	1.00953e+06	789963	728094	777919	850318	234295	277195	331590	324006	310166	9	9	9	9	9
LtVOC605	2,7-Octadiene-1,6-diol,2,6-dimethyl-,(E)-	5971.56	4357.19	2798.25	3079.38	5656.94	34362.3	35943.8	38649.1	39721	39889.4	28934.8	29389.9	30777.1	34961.2	33840.8	78583.6	66903.8	64640.7	70290.7	79976.1	828057	986934	933174	1.04754e+06	855769	283748	280075	258962	246622	257912
LtVOC606	1-Octanol	15317.7	14973.8	10767.4	13122.3	12084.5	32617.3	14503.5	30611.4	27676.9	28196.1	145380	154502	142784	165871	154341	501839	488324	471512	497895	520687	186770	199771	223465	295687	234339	479662	441281	391698	386741	388609
LtVOC607	3-Acetyl-2,5-dimethyl furan	24207.8	21424.2	17764.4	18373.3	18418.5	522780	431048	552931	531873	576971	287558	303848	288752	288149	285807	334937	309817	294624	321732	344289	116341	106444	149413	171300	144981	41269.2	41355	36268.5	40587.7	37446.1
LtVOC608	5-Nonen-4-one,6-methyl-	85219	68758.4	65539.3	55775.6	66726.6	18351.3	24117.9	20870.3	20764.3	19830.2	444791	460401	426789	454573	477249	55130.5	52588	45591.6	50487.6	62400.9	144948	237340	145190	188479	155542	574539	552448	532629	519980	521420
LtVOC609	6-Octenoic Acid,3,7-dimethyl-	68480.1	61018.2	59399.9	54420.6	58959.9	9	9	9	9	9	317814	312567	297155	319161	332797	9	9	9	9	9	27533.9	32428.6	31677.3	34499.2	54791.3	931095	890416	901538	840887	862913
LtVOC610	1-Pentanone,1-(1H-imidazol-4-yl)-	49784.3	49529.4	47635	41095	45144.1	9839.64	11101	12681.6	12039.9	13539.4	19605.3	20085.8	19397.2	19832.6	21103	166463	114303	102829	108594	144564	794160	950562	1.07212e+06	1.23562e+06	1.03106e+06	74056.5	74775.6	73484.2	74890.1	71922.3
LtVOC611	Propanoic acid,2-methyl-,2-phenylethyl ester	321070	316694	291811	294401	306659	65774.6	59408.6	75371.8	71753.9	65355.5	64547.3	54295	61302.5	58078.6	55611.5	866649	648660	579858	639446	759175	100961	121731	171316	194988	170554	10814.9	12149.6	11293.6	8144.45	8720.66
LtVOC612	1,6-Octadiene,3,7-dimethyl-	58209	41952.1	39831	46778.8	43459.5	18960.1	18493.2	13482.5	24541.4	26912.8	282387	241453	276099	249379	240504	371513	279411	249528	298405	406501	280110	333050	266240	325119	246433	321134	334744	365041	355103	374577
LtVOC613	Pyrazine,3-ethyl-2,5-dimethyl-	51511.3	50908.6	43779.2	47304	48740.5	22340.6	18188.3	20479.9	23667.4	29065.5	61011.7	58209.4	58089.9	55017.5	59568	127582	94906.4	103495	122267	136818	762926	954502	1.07412e+06	1.22702e+06	932798	46953.2	44154.2	41748.6	42531.3	43361.1
LtVOC614	2,2'-Isopropylidenebis(5-methylfuran)	173407	178032	161196	154137	164252	51069.9	48734.5	62970.3	55894.4	47408.5	54007.5	49155.5	50878	52581.8	47268.8	1.07327e+06	727048	659801	694585	957346	117892	134760	194213	238495	205744	4921.07	4462.98	4516.19	5207.89	5392.2
LtVOC615	2-Methoxy-4-vinylphenol	2254.78	2947.08	2569.39	9	9	9	9	9	9	9	6101.56	3314.4	4386.88	5902.05	9	9	9	9	9	9	1.21211e+06	1.25604e+06	1.19654e+06	1.49108e+06	1.09565e+06	7940.36	4208.07	5864.5	9	9
LtVOC616	Propanoic acid,2-methyl-,octyl ester	9	9	9	9	9	9	9	9	9	9	9	9	9	9	9	9	9	9	9	9	1.15587e+06	1.63749e+06	1.17083e+06	1.2196e+06	1.04261e+06	37671.9	6986.81	4711.92	3990.94	2986.83
LtVOC617	Benzene,(2-nitroethyl)-	9	9	9	9	9	9	9	9	9	9	9	9	9	9	9	9	9	9	9	9	1.11949e+06	1.42286e+06	1.19167e+06	1.36455e+06	1.15268e+06	9	9	9	9	9
LtVOC618	2,6,10-Dodecatrienal,3,7,11-trimethyl-	158824	129340	120137	139855	136668	50847.8	81006.2	63244.4	63770.4	48592.1	8773.32	9034.49	12133.7	11944	8086.94	956539	848673	914152	781237	881278	149112	169143	149964	153805	134662	9	9	9	9	9
LtVOC619	2,4,6-Octatriene,3,4-dimethyl-	117795	91709.3	87804.6	78766.5	90040.5	16719.1	9280.01	15200.7	20549.5	16295.7	420360	431130	386418	401833	449515	101940	83632.1	73741.1	86051	94505.4	60236.9	69482.5	76176.9	83997	76010.2	579286	545480	541608	534398	531109
LtVOC620	Butanoic acid,octyl ester	126147	120159	115287	110369	120979	32744.7	29744.5	40471	42778.1	38124	37446	34832.7	43265.6	38843.1	38529	321200	241452	214570	247046	287803	447970	553993	670695	647286	593864	195195	186074	190470	170287	177939
LtVOC621	BenzAldehyde,4-ethyl-	68743.7	65006.3	65517.5	61307.6	61444.3	128767	141808	146381	139921	149666	112813	120852	117124	110377	117438	77767.7	69435.7	67567.8	77760.5	81781.5	742348	1.0113e+06	685298	718953	650866	61884.2	64508.3	59579.6	59843.3	59416.8
LtVOC622	Benzene,1,2-diethyl-3,4-dimethyl-	9	9	9	9	9	9	9	9	9	9	9	9	9	9	9	9	4105.1	9	4038.45	3549.88	1.16525e+06	1.05167e+06	1.29756e+06	1.42031e+06	1.14616e+06	9	9	9	9	9
LtVOC623	2-Methylbutanoic anhydride	12703.5	8034.65	10455.5	11311.3	9063.37	105591	104753	112914	110286	105651	149274	153534	141049	150320	125656	311235	274501	262365	278819	308571	380145	457765	432932	494544	420235	225938	223723	241515	215656	223361
LtVOC624	Bicyclo[2.2.1]heptan-2-ol,1,7,7-trimethyl-,formate,endo-	11157.8	8803.12	13289.6	14454.6	18289.4	9645.63	11856.7	13232.9	12778.2	10760.3	241100	262446	313194	264305	324538	72515.8	56843.1	46705.6	55976.2	60196.3	9	9	9	9	9	948450	838828	859088	833444	756620
LtVOC625	Benzene,2,4-pentadiynyl-	49893.6	50859.5	47338.9	45327	47642.2	9170.27	5910.44	10327.5	12230.4	10436.1	413248	400432	408430	423558	434851	154627	121782	110574	132989	155379	21505	28750	27787.2	42051.3	30148.3	595227	563593	586660	534247	559204
LtVOC626	2-Acetylbenzofuran	296955	291225	267488	269680	268905	58545.6	58663.1	65987.4	64421.8	56446.3	60103.6	53658.2	57079.2	57552.7	54159.3	818382	598875	557293	606597	705855	90798.3	114642	150838	182211	153002	8250.71	7502.09	8707.03	7076.19	7483.32
LtVOC627	Butanoic acid,1-methylhexyl ester	23592.3	23684.4	23410.1	24704.7	22504.7	97029.9	83976.5	97391.5	98153.2	102282	550558	463741	554969	538940	534329	591316	468495	413351	473779	616605	9	9	9	9	9	9	9	9	9	9
LtVOC628	2-Cyclopenten-1-one,2-pentyl-	9	9	9	9	9	9	9	9	9	9	150506	150447	161805	168135	175091	9	9	9	9	9	281062	322193	282173	262494	280743	752012	729870	752587	675505	542572
LtVOC629	Benzene,1,2,4,5-tetramethyl-	109988	83159.9	76885.5	78807.5	84024.8	101746	63614.8	104084	104833	111079	210635	215868	211987	204852	206998	503563	435878	388429	428272	491335	123656	138759	131837	136934	113874	166280	165108	161162	167033	160789
LtVOC630	Formic acid,octyl ester	6223.17	4159.38	6204.54	5409.56	6340.09	46976.3	37436	47687.2	46166.5	48023.3	488395	483892	477899	441235	463683	523734	502800	469827	506500	544309	11058.8	18716.3	22485.2	23712.6	19033.6	81604.1	76178.1	68400.5	72004.1	65552
LtVOC631	5,6,7,8-Tetrahydroquinoxaline	8234.76	8507.5	8522.49	6216.02	7597.47	25398.5	31198.7	21420	26366.9	28293.1	310687	303678	297425	308136	308721	84481	67921.4	60131.1	74389.1	93001.8	88197.2	129089	73754.9	83319.9	76049.3	651673	633171	618470	613132	566381
LtVOC632	trans-O-Dithiane-4,5-diol	9	9	9	9	9	9	9	9	9	9	9	9	9	9	9	9	9	9	9	9	796942	1.00642e+06	1.06007e+06	1.22533e+06	1.02623e+06	98355.3	88535.6	98954.4	88456.6	96523.1
LtVOC633	Phenol,2-methyl-	32864.2	24420.1	22547.6	19652.9	22305	56863.7	29215.4	56138	53377.6	55069.2	46764.2	51220.7	49637.6	52115	46480.1	841072	795798	793799	860723	877029	103879	25087.9	187994	211207	178903	9925.77	8464.58	6700.17	8969.76	13418.8
LtVOC634	Isoquinoline	9	9	9	9	9	6559.62	3358.43	8805.98	7703.88	7549.78	9	9	9	9	9	4640.27	5857.46	5246.14	4795.54	7628.8	1.14105e+06	1.04529e+06	1.02554e+06	1.07859e+06	835558	52797.4	51920.1	61044.7	64454.4	74201
LtVOC635	1,3-Dioxepane,2-heptyl-	9	9	9	9	9	9	9	9	9	9	9	9	9	9	9	4211.95	1305.83	1831.98	3350.7	3151.55	792598	978837	1.04213e+06	1.17042e+06	996933	98683.2	97031	98531.8	87515	98449.7
LtVOC636	2-Octanone	1814.93	2078.35	2465.43	2770.96	2217.49	9	9	9	9	9	8535.9	9051.84	7420.62	8612.49	8761.78	14017.7	13235.4	11794.7	15274.1	15999.4	891795	1.10119e+06	1.05486e+06	1.24372e+06	1.01185e+06	12104.2	7232.38	9746.29	8173.83	7760.36
LtVOC637	trans-Rose oxide	56696	47149	41115.5	37755.6	42624.1	66152.8	75494.8	66808.7	66869.3	68592.1	120217	128327	132771	122285	127147	189595	178024	172171	182067	202843	465228	707885	508950	659672	547180	90610.3	81956.8	81121.7	82352.6	79140.3
LtVOC638	2-Propenal,3-(2-furanyl)-	8428.37	6859.62	6745.74	9169.17	7799.91	59030.6	50161.8	54319.8	55524.1	55375	394101	391389	388250	375420	372930	588301	525817	481124	532253	609217	41278.6	52054.3	45971.7	47271.5	44586.7	50232.3	47132.7	43184.4	40654	39895.8
LtVOC639	6-Octenal,7-methyl-3-methylene-	9	9	9	9	9	19921.7	19721.4	25942.1	26409.7	17709.3	9	9	9	9	9	189176	168790	149778	176969	207049	774522	1.3229e+06	655228	825132	734218	9	9	9	9	9
LtVOC640	Petasitene	9	9	9	9	9	9	9	9	9	9	9	9	9	9	9	44766.7	31469	24264.1	39392.5	46132.6	539618	682101	795350	997623	804576	257156	246590	273169	251769	245414
LtVOC641	(1R,3aS,8aS)-7-Isopropyl-1,4-dimethyl-1,2,3,3a,6,8a-hexahydroazulene	236080	243855	215208	217746	220251	36877.2	42897.6	52500.5	47476.3	41859.2	25048.3	23957.8	20797	23227	24478.3	729663	503140	447171	499867	653683	105083	120559	204502	221558	199009	10770.4	8901.08	10997.4	11833.8	9637.06
LtVOC642	8-Azabicyclo[3.2.1]octane,3-chloro-8-methyl-	9	9	9	9	9	9	9	9	9	9	339251	342187	321362	349467	354615	81782.3	56524.3	45610.8	60253.8	80210.7	9	9	9	9	9	672763	641531	651553	610825	592233
LtVOC643	Hexanoic acid,methyl ester	65311.9	44001	41088.7	48689.7	49189.7	19346.3	21763.8	14543.4	28444.4	31075.5	112779	97033	110690	100297	93136.6	470678	378433	341304	393318	513484	335754	385665	323133	385148	304118	91948	82459.3	105300	92733.6	99051.2
LtVOC644	2,4-Dimethyl 1,4-pentadiene	9	9	9	9	9	9	9	9	9	9	156385	155043	157540	157517	174181	9	9	9	9	9	66922	95602.1	59713.2	73235.2	61625.1	834240	809730	794337	768452	778351
LtVOC645	4-Aminobenzoic acid	143392	119918	101566	120605	118381	31042	38234.2	35969.8	30616.3	27988.2	13839.3	13036.5	10627.5	12642.5	13100.5	846059	756437	798936	754066	679671	73711.2	90568.1	83093.4	84958.7	77116	6230.49	6106.25	4749.8	6546.86	5951
LtVOC646	(1S,4R,7S,8R,11R,13R)-4,7,11-Trimethyl-5-oxatetracyclo[5.4.2.01,8.04,13]tridecane	139226	127200	106834	114304	113351	32590.3	39855.3	36290.5	32502.5	29298.8	9413.88	8710.35	10133.2	8303.26	12967.4	855753	742072	782986	751554	659776	71949.8	93996.4	88288.6	89567.1	83834.9	9	9	9	9	9
LtVOC647	Patulin	140437	119388	101524	108958	112085	28285.3	41094.5	32484.6	33817.6	30614.8	10914.8	10293.6	10033.1	10777.7	7988.09	848912	738353	790448	756274	666056	79149.5	99819	86878.4	88498.5	85603.2	9	9	9	9	9
LtVOC648	2-Naphthalenemethanol,2,3,4,4a,5,6,7,8-octahydro-.alpha.,.alpha.,4a,8-tetramethyl-,[2R-(2.alpha.,4a.beta.,8.beta.)]-	112044	104193	79977.6	83243.1	90494.4	25601.3	33599	28664.7	30008.8	27111.4	5116.45	5614.57	5241.16	5719.15	5202.61	738004	583653	612265	654731	599324	174992	262342	238421	282940	235527	9	9	9	9	9
LtVOC649	Pentyl octanoate	206592	194261	176732	179062	185828	72616	61694.2	75017.9	75928	63344.9	18178.8	19211.1	22026.5	24516.2	23255.7	596325	438596	367853	412810	529622	172726	189148	295685	327898	292221	9	9	9	9	9
LtVOC650	DiSulfur compounds,dipropyl	9349.8	8347.35	7119.31	6577.72	7798.4	80851	96452.5	78812.3	97651.9	94000.7	110580	96916.9	106755	95692	102154	854125	611196	534951	653299	883831	56029.7	69524.4	83179.5	95182.2	81596.8	15144	12293.7	14501.6	14186.4	11717.3
LtVOC651	(3S,3aR)-3-Butyl-3a,4,5,6-tetrahydroisobenzofuran-1(3H)-one	9	9	9	9	9	9	9	9	9	9	354225	346903	392900	405161	364329	9	9	9	9	9	9	9	9	9	9	629250	661083	615053	574823	610043
LtVOC652	Butyl caprate	4267.38	9	9	3427.04	3659.75	9	9	9	9	9	9	9	9	9	9	10419.1	8992.34	7879.44	9175.73	10087.7	787594	1.07708e+06	987428	1.07549e+06	959458	9	9	9	9	9
LtVOC653	trans-3-Methyl-4-octanolide	38535.1	37966	33607.4	35926	37127.2	12606.9	10213.4	13323	8674.58	12686.3	360065	352429	342651	355603	350883	128451	106142	93416.4	108381	129547	31346.9	41825.8	43585.6	49545.9	44309	431464	423737	435740	413215	431748
LtVOC654	Ethyl geranate	401012	371322	337417	344492	358618	90975	85586.8	100727	97083.2	86073.7	93863.7	81675.7	88785.1	89754.3	89183.9	500787	417156	391054	422637	448255	9	9	9	9	9	9	9	9	9	9
LtVOC655	Acetophenone,4'-hydroxy-	409399	408747	362938	374268	381856	88782	64809.4	111024	99423.8	82880.9	29642.1	27512	28157.4	28720.7	29145	378431	306787	311534	306387	324249	99016.6	115107	155867	162867	153264	9	9	9	9	9
LtVOC656	1,2,4,5-Tetrazin-3-Amine	130476	103797	95581.6	111752	104680	25533.9	20335.3	19757.4	38717	41103.4	54617.2	49125.8	58134.1	52830.3	42277.6	402674	250613	279246	360841	429752	414468	446966	427098	443854	396539	8151.38	6599.32	6104.49	8121.57	7501.98
LtVOC657	Methyl 5-hydroxynicotinate	39530.7	38411.8	32921	34820.2	35834.1	8825.74	8572.22	8561.47	11600.2	8578.99	332998	318271	326285	338951	355068	117630	101389	90690.8	110068	128549	25112.9	26224.5	29331.8	20789.2	28814.7	471475	451521	478324	421438	431403
LtVOC658	Undecane,5-methyl-	9	9	9	9	9	386097	182943	357675	413161	367231	203170	199702	200775	210900	204494	9	9	9	9	9	320502	304571	366487	402233	366555	82836.4	72318.8	66055.4	59715.9	62825.7
LtVOC659	Benzene,1-ethenyl-4-methoxy-	35599.5	38765.7	30704.2	26365.3	32333.7	8678.29	4859.78	8141.49	9381.28	10341	132587	151405	180821	185643	175087	46539.9	47293.8	44926.8	48619.5	53532.4	378254	468156	390591	413456	369650	299253	293237	310080	278483	281893
LtVOC660	(3aR,6R,8aR)-7,7-Dimethyl-8-methylenehexahydro-1H-3a,6-methanoazulen-3(2H)-one	123742	106474	104566	105753	99901.3	46194.5	51507.8	45825.1	45030.6	41276.5	6088.23	6336.48	7687.14	9869.08	7483.07	717351	673369	658486	649626	606870	107717	113421	107472	129084	106650	9	9	9	9	9
LtVOC661	2,6-Octadienoic acid,3,7-dimethyl-,methyl ester	45711.9	30912.6	23246.7	23237	23413	38003.5	19591.7	39516.5	43855.1	41933.5	20324.1	13626.2	16226.5	19092.7	20243.6	88152.1	60452	51110.7	63446.5	85162.2	590373	690396	778782	948264	826437	14883.8	11272.7	13211.5	14854.5	13561.2
LtVOC662	2,2'-Ethylidenebis(5-methylfuran)	193495	190615	177311	169514	180948	35282.5	36665.3	46758.8	40728.5	36182.1	63543.8	58297.4	64334.7	62393.8	62563.8	612974	416995	364785	415139	549566	96138.5	105916	175884	198210	183325	17292.9	14513.5	16850.9	15795.1	16993
LtVOC663	Isophorone	9711.98	9919.14	11071.2	13019.3	10893.8	3135.93	2663.78	5145.06	3776.37	4060.86	384266	380688	365000	362726	381459	7196.93	9359.24	7886.35	8111.6	9074.84	10081.6	18910.6	8742.93	7235.86	13749.5	529428	499867	510001	508778	504130
LtVOC664	Butanethioic acid,3-methyl-,S-(1-methylpropyl) ester	48633	40132.4	36559.9	40655.3	34519.9	124193	126974	118698	123997	128716	119893	124685	120577	123040	122372	70349.7	56541.8	62793.3	62638.6	73589	477963	663717	472245	534236	471011	34491	36260.1	33569.6	36492.4	43543.4
LtVOC665	3,5-Dimethyldodecane	44069.3	40050.8	40000.6	40159.5	42996.4	8852.04	8524.68	13567.2	12680.3	15011.1	311059	297577	305257	319093	322475	121663	97803	91021.2	106810	124148	9	9	9	9	9	430048	413682	442346	415973	419937
LtVOC666	Neric Acid	7760.79	5805.06	7274.3	5447.06	7344.16	17176.4	17363.4	15069.4	20284.8	17347.8	96238.7	95227.3	88175.2	90961.4	90151.9	35524.2	30505.6	29490.2	36736	38749.5	321131	415430	398883	424629	359892	378201	363111	370539	332461	360899
LtVOC667	Dodecane,4,6-dimethyl-	9	9	9	9	9	9	9	9	9	9	9	9	9	9	9	9	9	9	9	9	857111	862652	904908	1.01765e+06	824491	9	9	9	9	9
LtVOC668	Acetic acid,(propylthio)-,methyl ester	65773.7	57135.1	50731.4	53727.8	56307.4	8974.72	7748.97	6347.32	11878.5	12455.8	9	9	9	9	9	530575	431628	379559	431495	543446	328771	344167	357783	419049	361744	9	9	9	9	9
LtVOC669	1-methyl-4-(1-methylethenyl)-1,2-Cyclohexanediol	8246.05	6091.03	5503.86	5370.95	9584.74	9725.94	14062	12689.5	14362.9	13018.7	16460.1	18796.4	20055	24420.7	20101	6523.5	7825.45	5149.03	7444.89	9998.68	815648	828026	818854	973110	701341	18606.2	13205.3	14801.3	15091.4	15331.2
LtVOC670	1,5-Heptadien-4-ol,3,3,6-trimethyl-	22809.9	17273.4	12975.9	12173.6	13195.9	18874.5	21390.4	17483.7	19953.1	16512.1	60553.2	59338.6	50754.1	66974.1	63494.9	103387	75761.3	67131.3	82218.6	98508	450552	507515	535548	601417	534892	200502	179175	183129	174164	174181
LtVOC671	Benzenemethanol,.alpha.-methyl-.alpha.-(1-methyl-2-propenyl)-	9	9	9	9	9	9	9	9	9	9	13605.6	11148.6	13940.6	15529.8	17818.4	9	9	9	9	9	757751	938209	808468	923833	784139	15865.1	16285.2	17697	9461.62	17158.4
LtVOC672	Acetic acid,2-ethylhexyl ester	3883.06	4954.93	4840.24	3873.19	4554.21	9	9	9	9	9	454275	443298	468158	445651	453916	5566.25	5494.63	4021.05	5045.72	4887.07	18371.2	26332.3	16873.4	23123	17736.8	404165	382286	377666	383775	382651
LtVOC673	Acetic acid,octyl ester	9	9	9	9	9	3096.66	2341.73	2603.67	1934.42	3044.89	20398.4	21395.6	17435.6	15164.8	18132	77616	64857	59436.5	76114.6	85276.9	524524	591796	699787	830640	732174	105551	96740	99347.4	94930.9	96529.9
LtVOC674	4-Hexen-3-one,5-methyl-	15073.7	10652.2	12095.2	10225.2	12510.4	29144.6	36733.4	32515.1	32166.6	28674.4	158025	159929	162682	164332	165605	77461.2	79868.7	75270.1	73386.9	85847.6	100478	136376	110619	120883	114907	466177	444808	472661	460692	483135
LtVOC675	Cyclohexene,4-ethenyl-4-methyl-3-(1-methylethenyl)-1-(1-methylethyl)-,(3R-trans)-	108832	97226	84739.4	85311.5	94658.1	6595.42	2276.63	4460.59	4421.59	3007.73	13579.7	12593.3	21972.9	18702	15744.6	126013	91341.9	85005.6	94421.2	107710	368278	340886	634437	797453	637270	102422	90468.7	86245.4	78094.3	82712.2
LtVOC676	2-Furanmethanol,5-ethenyltetrahydro-.alpha.,.alpha.,5-trimethyl-,cis-	5736.19	5055.16	4975.36	5020.2	4875.87	79780.8	126524	83054.5	83524.4	88678.8	250945	259788	254131	258652	264936	27215.5	25069.6	24171.1	28614.7	30228.7	12220.5	19734.7	14679.5	21036.9	14418.5	492867	472277	448579	444757	431409
LtVOC677	Thiophene,2-butyl-5-ethyl-	37950.8	30490.3	28832.2	31126.6	33591.8	10379.2	5004.54	6036.38	7171.44	5302.69	286244	270746	286120	293592	297718	104510	85147.1	76968.6	91698.8	107140	48578.1	42131.9	43585.1	57800.1	51059.3	395980	386508	405853	374615	380472
LtVOC678	Dodecanenitrile	176852	171266	151171	157557	160436	85717.3	73498.6	105748	91644	75185.7	26676.3	33080.6	29759.9	23099.1	23021.6	489760	337136	305733	339932	413645	132645	152831	216186	260485	222728	9	9	9	9	9
LtVOC679	1H-Inden-5-ol,2,3-dihydro-	9	3751.3	1464.52	9	2085.13	9	9	9	9	9	2106.54	1493.06	688.507	1472.51	1234.55	3355.64	4121.69	3205.7	2123.52	4401.21	795926	847015	835781	941040	727158	9	9	9	9	9
LtVOC680	p-Cymen-7-ol	9417.92	5022.07	3803.91	4190.46	3627.09	5008.55	15125.9	8987.75	7892.93	8270.98	15288.3	12993.2	16309.2	17941.2	18494.1	4437.28	4379.07	6559.26	5439.19	6411.71	677341	819936	669206	775971	655717	77939	81478.1	78404.5	72252.5	71639.5
LtVOC681	Octane,2,6,6-trimethyl-	161930	126500	115209	130174	126116	7783.26	5731.18	5434.64	12815.7	13421.3	45489.4	41005	43353.9	40645	52100.3	266826	222312	194165	218273	271402	172678	211828	158284	192302	161250	240569	250789	216022	219420	214595
LtVOC682	3-Penten-2-one,4-methyl-	9	9	9	9	9	9	9	9	9	9	125633	125723	138005	140072	148186	9	9	9	9	9	51252.4	87100.7	43938.3	57620.7	46936.5	666111	646249	619524	606318	607784
LtVOC683	2-Benzylidene-1-heptanol	84750.8	66247.2	58418.4	65032.5	67954.6	12624.9	20079.5	15944.8	14956.3	18620.2	76756.7	96240.2	112459	100805	106802	520505	380003	446985	401633	426869	47197.5	55943.2	73440.5	74532.9	42919.5	148001	152687	145943	134840	138481
LtVOC684	Heptanoic acid,methyl ester	3983.11	3462.87	4247.03	4983.82	3320.79	9218.76	8739.81	7019.89	9283.53	10256.4	54094.5	50551.2	54390.1	53318.5	52886.3	34740.9	26910.4	20909.5	26944.5	33755.1	590913	750416	566859	741627	619954	63417.1	60411.2	63185.4	62422.1	65267
LtVOC685	Undecane,2-methyl-	80198	50873.8	30023.4	30116.5	31301	59979	40351.2	42628.4	53705.3	52573.4	220783	219225	215064	229644	221861	206055	180653	167115	186150	213829	135656	145392	170461	191356	168557	153435	142539	138462	130882	126248
LtVOC686	BenzAldehyde,2,5-dimethyl-	9	9	9	9	9	9	9	9	9	9	253525	261598	236925	252123	263295	27362	25533.6	22550.7	23170.8	26382.4	9	9	9	9	9	531949	522510	560288	530960	491926
LtVOC687	BenzAldehyde,3,4-dihydroxy-	6028.48	5339.46	5202.39	7385.44	7543.94	25726.7	30169	28273.5	24973.8	26958	8864.06	6388.02	7429.01	5876.54	8982.14	27552.8	25879.7	24795.6	25930.2	24784.5	496090	803251	733289	873863	759053	9	9	9	9	9
LtVOC688	Butanoic acid,anhydride	60427.4	48242.8	45000.3	43546.4	42654.2	31550.1	43275.4	41279.4	32327.5	33672.2	108855	107414	113547	122353	120327	223041	207714	188561	203497	239647	246313	304981	240509	308149	271266	119923	109677	103945	103934	101540
LtVOC689	2-Cyclohexen-1-ol,1-methyl-4-(1-methylethenyl)-,trans-	19934.1	18266.9	16539	15524.2	21565.6	4935.84	6086.66	6125.94	5176.41	5476.05	179225	180528	182225	179349	195103	27386.2	25767.7	25623.6	22680.4	30180.5	13452.2	19766	12827.2	15828.5	11296	579877	536611	534726	540639	531792
LtVOC690	Benzene,(2,2-diethoxyethyl)-	9	9	9	9	9	9	9	9	9	9	9	9	9	9	9	9	9	9	9	9	748988	771494	796663	889947	721163	9	9	9	9	9
LtVOC691	(+)-Diethyl L-tartrate	269700	264555	257363	245185	255715	70675	61145.3	80637.3	75173.2	72161.5	59128.9	55886.6	60704.8	57418.6	53433.5	372592	315486	292153	313210	329840	35334	36288	50922.9	56328.2	49442	8668.25	8080.82	9761.12	8486.58	7854.73
LtVOC692	Bicyclo[3.1.1]hept-2-ene,2,6-dimethyl-6-(4-methyl-3-pentenyl)-	237939	234951	215357	224551	222162	35543.4	38558	41649.4	38831.2	36441.9	33461.3	34923	35422	33813	36198	396878	309351	280519	301393	340151	82246.9	124915	137545	157246	125373	12437.8	14368.3	16242.2	9445.98	10903.5
LtVOC693	Isolongifolene,4,5,9,10-dehydro-	161049	162830	155548	150666	163077	34750.1	36209.2	44518.4	39062.5	33839.9	57868.7	51040	58750.4	57641.2	56710.9	479045	335944	303044	335327	432994	80577.3	66253.2	116323	129772	135038	13272.6	12537.8	13761.6	14373.9	14549.5
LtVOC694	1-(3-Methylbutyl)-2,3,5,6-tetramethylbenzene	87515.4	70903.5	69081.8	63293	70853.3	79182.9	67510.8	98167.1	95976.4	84608.4	42597.6	51023.9	55129.7	53933.9	47336.9	589294	455607	427727	448458	493252	31185.5	36254.6	39881.3	56391.5	37961.8	7363.89	5500.11	9656.03	7369.13	8820.11
LtVOC695	Naphthalene	9	9	9	9	9	9	9	9	9	9	235694	233070	234578	242433	243065	42916.2	50349.6	40059.2	41758.2	51690.5	17020.7	22124.8	16095.7	18457.5	18882.3	451797	423204	444134	418312	415148
LtVOC696	3-Hexenal,(Z)-	9	9	9	9	9	9	9	9	9	9	121989	113346	130378	125069	133568	9	9	9	9	9	46496	65174	38922.4	45214.1	42808.7	598107	562042	542256	549242	542524
LtVOC697	Butanoic acid,phenylmethyl ester	275326	269294	247914	242014	253674	68863.1	56717	79986.1	74750.7	62063.7	64420.7	56111.5	57483.9	54555.4	53882.7	363352	301935	301406	317401	321692	12437.7	19718.1	16270.4	19786.4	16572.8	11120.9	7346.46	7063.25	9449.51	6081.36
LtVOC698	1,4-Methanoazulen-3-ol,decahydro-1,5,5,8a-tetramethyl-,[1S-(1.alpha.,3.beta.,3a.beta.,4.alpha.,8a.beta.)]-	3737.31	3396.5	6084.8	3165.32	3226.91	2422.8	2747.73	3264.91	2766.65	2394.66	9	9	9	9	9	12902	17546.9	14352.8	10462.1	11980	537268	775635	703497	809317	705895	9	9	9	9	9
LtVOC699	.alpha.-Farnesene	174052	162638	158609	161317	180235	66407	53591.3	75658.2	72940	64776.4	23723.6	16631.2	22809.1	21053.4	22421.5	447095	340105	295004	332333	389835	69525	96536.2	117356	133237	117677	9	9	9	9	9
LtVOC700	Pyrazine,ethyl-	19481.2	14464.6	14030	15018.9	13916.3	10599.6	12418.8	8001.69	12390.7	17613.9	28061.8	22939	25586.1	25563	23025.6	151167	116103	109059	128029	173509	496934	587220	487121	586850	467879	7464.32	4474.82	6648.21	7842.61	6120.58
LtVOC701	2H-2a,7-Methanoazuleno[5,6-b]oxirene,octahydro-3,6,6,7a-tetramethyl-	9	9	9	9	9	361918	432714	415457	381834	321637	4434.29	5047.63	4250.93	5210.35	6269.87	9	9	9	9	9	227296	295922	263920	291264	260734	65155.9	63209.7	58309	54610.4	52827.9
LtVOC702	2H-Pyran-2-one,6-hexyltetrahydro-	9	9	9	9	9	9	9	9	9	9	9	9	9	9	9	9	9	9	9	9	503399	777976	697766	841674	704198	9	9	9	9	9
LtVOC703	3-Chloro-2,4-pentanedione	62755.2	49303.1	46672.2	55975.7	52329.5	24784	30961	22576.1	35274.9	33738.6	90457.4	76796.7	86403.7	78276.8	75622	288777	231750	216421	251657	318422	215377	227218	191341	227701	184063	65067	61655.9	73122.4	69399.7	76943.3
LtVOC704	3-Hexanone-2,2,4,4-d4	136140	104285	124129	111827	124460	101294	122988	94913.1	110850	102693	115373	116189	120128	119585	123596	97717.8	107026	105525	117672	123411	124983	132516	123173	151720	108217	120602	120415	117214	105422	113168
LtVOC705	Propanoic acid,2,2-dimethyl-,pentyl ester	8524	10620	7543	5060	5322	27153	15483	26117	27014	19830	30756.2	34663	32384.4	33411.1	35011.7	405874	348575	376018	381608	381871	123593	134592	148820	173637	138206	124408	103991	94928	108968	105337
LtVOC706	Undecane,2,4-dimethyl-	9	9	9	9	9	9	9	9	9	9	8005.49	5983.34	6032.5	7603.17	4211.14	49946.3	41791.6	39867.7	47070.3	58097.2	418850	469575	566625	659345	591003	98795.1	94691.4	103204	96083.5	102373
LtVOC707	Tridecanal	178365	160486	140473	143384	159296	24761.1	30459.1	25205.8	26440.7	25581.2	16572.3	20278.4	21669.6	21296.3	19094.3	491872	390269	368969	385231	441451	50871.1	68661.2	78912	93420.3	74101.8	9	9	9	9	9
LtVOC708	E-2-Hexenyl benzoate	223996	224961	178547	171346	207332	80475.8	100849	89153.6	80881.4	72459.6	56973.3	73602.5	75939.9	82659	76333.1	242729	196342	159362	189637	217224	55650.3	96597.1	77596.3	82295.5	66708.5	56928.7	51011	50382.3	49699.5	50347
LtVOC709	AcetAldehyde,tetramer	46323.4	24229.9	19278.6	10317.6	16187.6	57069.3	38362.8	49003.5	57027.3	51901.1	153128	155113	155140	161430	162612	160380	149097	135631	150597	166111	156721	189513	181960	216211	180888	128036	127498	109774	114344	112968
LtVOC710	2H-Pyran-2-one,6-pentyl-	277385	265420	240329	245466	250012	70113.3	57721.5	89871.2	78597.8	71999.8	20917.1	23849.8	23517.6	22844	20431.4	251822	210761	210183	212395	205497	66353.2	80697.6	109359	127610	121947	9	9	9	9	9
LtVOC711	CyclohexanAmine,N-cyclohexyl-	9	9	9	9	9	9	9	9	9	9	9	9	9	9	9	9	9	9	9	9	454910	650188	595102	668777	611055	66318.3	69533.5	72789.4	64529.9	60289.1
LtVOC712	1,5-Diazabicyclo[3.1.0]hexane	70102	43768.9	43455.5	48492.8	45310.2	26731.4	34007	33404.3	33565.6	35554.3	80068.4	97453.9	90404.3	105999	107328	50109.2	42209.5	41568.3	45690.9	43056.5	38775	46512.9	39395.2	45489.2	41189.9	439868	423344	349735	354170	366971
LtVOC713	Benzeneacetamide	9	9	9	9	9	9	9	9	9	9	9	9	9	9	9	9	9	9	9	9	420855	507196	548894	669240	540308	105912	101812	107994	105624	109677
LtVOC714	2,6-Nonadienal,(E,Z)-	9	9	9	9	9	10902.9	15828.2	13329.8	10776.7	14534.6	9	9	9	9	9	115810	94528.6	86505.2	107016	122042	471911	785464	405095	499309	447574	9	9	9	9	9
LtVOC715	Piperonal	9	9	9	9	9	9	9	9	9	9	9	9	9	9	9	9	9	9	9	9	642609	617442	640630	733182	565521	9	9	9	9	9
LtVOC716	Butanoic acid,pentyl ester	23694.7	18859.3	18825.1	20936.6	20784.2	9744.96	8677.03	10352	10556.6	12352.2	117065	114770	108915	119239	117297	50300.6	41673.5	42605.4	39039.6	50505.9	239106	270097	284568	334059	277128	161173	168239	155904	153924	160146
LtVOC717	2-Acetylthiazole	4567.1	2404.49	2437.85	3080.24	2695.94	6218.98	5773.81	4107.49	5903.05	7777.61	38866.2	37044.7	40288	38939.3	33090.3	22229	15618.8	14546.4	19444.5	21903.9	475341	614920	460910	556559	484733	48845.7	45360.4	46418.1	47759.6	49839.1
LtVOC718	Lavandulyl caproate	78691.1	67845.4	68281.8	72378.2	72075.4	31901.4	61465.4	47213	33824.5	35396.9	5305.04	2836.23	2881.96	5822.37	5789.14	488594	391802	420327	409707	378965	49392.2	103843	76680	114621	69033.1	2665.02	3066.67	5422.57	6016.23	5924.53
LtVOC719	Pyrazine,3,5-diethyl-2-methyl-	56959.4	57653.8	49048.2	46136.1	50862.5	8627.6	8802.57	7018.81	9394.93	10989.2	214208	216077	205360	206760	225180	64026.2	65500.4	63375	66981.8	74254.3	25451.1	32830.2	30147	32741	23636.8	292269	242777	240840	230032	233231
LtVOC720	(E,E)-2,4-Undecadienal	180518	177488	163549	154783	158074	30115	30202	33995.9	36309.5	32097	31658.7	24809.6	27655.6	25128.3	26415	325190	244586	229464	244454	284888	73399.8	138752	115712	140457	117363	6953.54	8999.65	7943.79	6434.35	8742.9
LtVOC721	3,7-Cyclodecadiene-1-methanol,.alpha.,.alpha.,4,8-tetramethyl-,[s-(Z,Z)]	48417	35683	23940.1	22101.1	27780.9	34769.1	42239.9	40152.6	37779.9	30110.5	4799.49	4230.82	5830.69	5610.03	3432.69	383997	359861	346868	350031	328049	154387	216903	195248	200594	179937	9	9	9	9	9
LtVOC722	7-Octen-2-ol,2,6-dimethyl-	7252.63	7180.64	6675.48	6531.72	5510.21	22207.9	8209.4	24201.7	20953.6	22560.9	28746.5	27231.8	29360.2	28372.8	26783.5	474363	462341	441284	468012	492724	64904.2	16134.6	108066	126562	107015	11365.9	8889.88	9448.7	9482.07	10284.1
LtVOC723	2-Bromo dodecane	149774	141954	131493	133088	146618	26961.9	23913.7	24323.8	21507.2	23522.6	34719.5	28564.2	34483.7	32379.3	29202	374366	262752	228400	233336	325029	71208.6	87247.1	117471	150022	120050	16670.5	14108.4	29661.4	20004.2	22460.5
LtVOC724	2-Oxepanone	31549.4	23623.8	17202	19702	15072	26875	30924	30247	29823	35016	15329	23662	14264.7	12492	11341	386299	328857	340417	368536	399949	65555.1	55645.2	104341	114248	87837.1	103156	82892	84574	86398	83687
LtVOC725	3-Cyclohexene-1-carboxAldehyde,4-(4-methyl-3-pentenyl)-	215052	227828	206553	211933	207641	46876.5	34629.5	51790	50511	51535.4	35992.3	32612.5	33156.1	33978.8	32467.2	308982	250028	240066	246342	266621	29924	44070.6	39672.8	44906.9	38642.7	9151.74	7263.02	8112.04	5315.55	6598.13
LtVOC726	Dodecane,4-methyl-	9	9	9	9	9	4073.04	5583.05	4820.23	4961.57	2914.46	20199.1	22406.4	22627.8	28911.6	29135.1	101842	82741.6	83485.8	106759	122553	365722	371955	383359	394307	377200	104287	95357.4	93475	87620.9	84925.7
LtVOC727	Isomaltol	9	9	9	9	9	9	9	9	9	9	12111	9998.86	10918	11554.8	13549.7	456179	426296	435573	420403	412870	136453	186794	131716	129625	121547	14180.3	14031.6	11443.7	11102.9	12308.1
LtVOC728	BenzAldehyde,4-methyl-	7008.25	5039.41	2663.44	6983.13	7132.11	3951.95	1615.85	1741.14	3136.44	1632.76	186814	194260	181286	189543	187330	73026.6	71090	60226.4	70287.9	68361.1	9	9	9	9	9	325185	331296	327369	321953	320267
LtVOC729	7-Oxabicyclo[4.1.0]heptane,1-methyl-4-(1-methylethenyl)-	10870.2	8803.24	6566.17	6658.08	6096.77	21049.2	13185.8	23080.1	20539	24118.5	87671.4	86717.6	90500.5	97902.9	99323.1	334492	313037	296310	293202	326699	53240.5	32334.6	69965.2	84090.6	74146.6	105299	99212.1	93208.6	93704.8	76791.2
LtVOC730	4-Methylhexyl 3-methylbutanoate	18027.9	20152	18382.5	14610.9	18671.8	9	9	9	9	9	146043	143481	147728	140048	153727	9	9	9	9	9	9	9	9	9	9	445741	433507	430783	404514	412084
LtVOC731	DiSulfur compounds,bis(1-methylethyl)	4475.48	5476.3	5192.85	6034.88	4571.76	77884.1	55889.8	76402.9	87539.2	85253.9	107961	109316	103440	103786	103010	162433	172895	160309	165042	179574	153019	158690	176231	191297	180502	52298.2	52146.8	56996.5	53394.5	57363.4
LtVOC732	3-Amino-4-pyrazolecarbonitrile	37360.5	30181.2	31819.3	26527.2	26996.4	7143.46	5461.64	6109.46	5465.15	6737.5	11198.5	9199.75	8299.38	9372.6	9052.09	68652	50401.8	51115.8	54167.2	60835.2	277415	333568	377315	434459	384446	108856	103883	114284	108925	111488
LtVOC733	4-Decenoic acid,methyl ester,Z-	14667.5	5997.73	10929	6099.08	8149.33	11763.6	17905.6	10903.2	8299.03	6960.55	8027.98	10160.7	6646.06	6570.34	10413.6	31931.9	19245.8	7789.85	8449.41	8239.58	366406	412557	550421	638433	584803	24690	17482.4	17578.2	24985.7	13304.4
LtVOC734	4-Isopropyl-1-methylcyclohex-2-enol	28116.9	22818.5	20729.2	19067.7	21120.6	28161.1	44603.6	29249.2	28281.8	30549.7	56833.7	61581.2	59582.2	61591	64824.6	42871.3	36742.5	36496.4	42675.5	49958.8	290190	500661	324710	390768	334944	50821.2	47802.5	47549	46729	46407.7
LtVOC735	3-Hexen-1-ol,formate,(Z)-	16970.5	11461.8	11623.2	13550.5	11868.6	7782.54	9330.18	6142.22	12869.9	14986.9	22025.1	15875.7	21943.2	18130.9	18596.4	119757	93986.1	82122.1	99012.3	139554	399340	477155	392064	475051	368663	9	9	9	9	9
LtVOC736	2-Butenal,2-methyl-4-(2,6,6-trimethyl-1-cyclohexen-1-yl)-	149426	130449	125577	133305	130656	80058.3	79382.2	64399.4	66590.6	56966.6	53400.1	63747.4	81292.4	76941.1	79149.4	276695	184050	164132	170038	205053	39810.8	46481.9	46439.1	45264.9	43245.2	55490.5	59471.5	48811.3	47316.3	50416.6
LtVOC737	Butanoic acid,3-methyl-,hexyl ester	9	9	9	9	9	9	9	9	9	9	9	9	9	9	9	9	9	9	9	9	415037	568792	438316	486422	440360	101761	87774.5	96992.4	86899.8	94382.9
LtVOC738	Dihydro-3-(2H)-thiophenone	87619.8	52726.6	53757.9	57201.4	51582.1	12209.2	11321.7	9113.17	19696.2	20123.9	29646	26440.9	29069.1	27735.3	25127.6	261434	184282	159949	187757	281695	215957	244532	227769	291569	208862	4834.44	5259.24	4081.54	4550.94	4631.01
LtVOC739	(1S,4aR,7R)-1,4a-Dimethyl-7-(prop-1-en-2-yl)-1,2,3,4,4a,5,6,7-octahydronaphthalene	18642.9	16909.7	14953.4	16369.6	16950.4	2897.89	1956.27	3911.02	1834.36	3697.31	4146.45	2648.14	4993.4	2760.45	2984.72	100571	71091.1	66906.5	86942.3	101755	328751	458133	439722	487518	417338	22004.1	23821.7	22940	22536.3	21410.8
LtVOC740	D-Verbenone	9	9	9	9	9	9	9	9	9	9	224045	177108	225973	174332	185107	32777.3	26805.7	18171.2	32807.5	47257.1	9	9	9	9	9	360430	309461	325808	308187	313059
LtVOC741	(8R,8aS)-8,8a-Dimethyl-2-(propan-2-ylidene)-1,2,3,7,8,8a-hexahydronaphthalene	182647	195615	183942	187400	175390	73397.7	65091.3	82088.5	75999.1	69090.3	50980.7	49178.2	47624	47433.2	45182.3	216604	194397	184014	187430	201731	38516	39422.3	40092.1	40431.7	42583.3	12195.9	9287.53	6857.82	7264.14	6477.92
LtVOC742	(3S,3aS,6R,8aS)-3,8,8-Trimethyl-7-methyleneoctahydro-1H-3a,6-methanoazulene	114577	112827	107161	108215	116994	22624.6	18617.4	29053.1	24813.5	22397.6	11804.3	14376.4	14460.2	15048.3	12663.1	393041	278817	238263	270647	354412	52294.2	58010.3	100486	114730	106325	5340.29	7086.94	6146.88	5161.49	6244.15
LtVOC743	1H-Pyrazolo[3,4-d]pyrimidin-4-amine	69642.2	59181.7	51642	59096.2	60089.9	24938	28884.2	36164.2	35631.7	25764.5	6876.4	8201.89	4907.92	4518.11	5638.61	398754	370302	358957	352028	348590	58197.9	93717.2	85926	103092	84987	9	9	9	9	9
LtVOC744	Benzene,1,1'-(1,3-propanediyl)bis-	80067.5	77222.9	63160.8	71209	68563.7	25955.1	33989.9	29786.4	29177.6	26481.9	23938.4	23086.2	26636.7	25557.3	26215.2	367276	330011	337199	319395	339511	38720.6	55681.3	37942.3	44385.3	44300.2	35633.3	40474.4	35729.8	30406.9	36100
LtVOC745	Cyclohexanone	9	9	9	9	9	9	9	9	9	9	68990.2	67688	67041.6	73922.1	75318.1	9	9	9	9	9	125127	204576	125910	169922	143013	347680	324161	311178	305831	310745
LtVOC746	1-ButanAmine,N-methyl-N-2-propenyl-	66367.2	107231	96623	96505.1	98804.9	81076.7	70644.2	63383.4	100021	90969.1	103076	91849.9	106574	86446.9	106451	39948.7	99448.6	110451	100212	90497.2	78404	96713.3	83860	119537	57053.5	76792.1	92877.6	114970	72875	93213.1
LtVOC747	Hexanoic acid,2-methylbutyl ester	9	9	9	9	9	9	9	9	9	9	9	9	9	9	9	9	9	9	9	9	396494	561114	432158	463907	442674	85428.7	75223.9	78199.8	72936	74279.9
LtVOC748	Citronellol	2667.16	3563.76	5482.59	3353.3	4947.98	9301.64	10517	5259.7	8679.39	8262.68	62073.7	56334.4	55778.2	68974.7	61032.3	39485.5	26159	27953.8	27765.7	34134.4	275190	271501	373203	417445	376523	88538.2	82229.3	95026.4	81202.9	89494.3
LtVOC749	1H-Cycloprop[e]azulen-7-ol,decahydro-1,1,7-trimethyl-4-methylene-,[1ar-(1a.alpha.,4a.alpha.,7.beta.,7a.beta.,7b.alpha.)]-	9	9	9	9	9	274473	346150	325267	285866	252257	9	9	9	9	9	9	9	9	9	9	160268	204324	177416	190079	168455	58919.6	58213.9	53193.1	55293.7	54687.4
LtVOC750	(1R,1aR,2aS,5R,6R,6aS,7aS)-1,6,6a-trimethyldecahydro-1,2a-methanocyclopropa[b]naphthalen-5-ol	102829	95373.4	90141.5	89923.7	102391	24190	21015	27853.9	26328.5	21261.4	25771.5	24486	24357	23297.7	20702.5	384006	266676	224443	272985	338357	58531.7	62878.9	94997.6	115952	101275	4392.01	2556.7	5049	3349.33	6449.98
LtVOC751	2-Naphthalenemethanol,1,2,3,4,4a,5,6,8a-octahydro-.alpha.,.alpha.,4a,8-tetramethyl-,[2R-(2.alpha.,4a.alpha.,8a.beta.)]-	67656.2	53758.6	45933.8	52823.2	63705.7	13797.7	22253.5	16388.1	13593.9	12395.6	9	2983.91	2831.4	2821.52	1908.18	451998	401498	386039	398364	398450	32855.4	43461	43101.7	54247.7	35647.7	9	9	9	9	9
LtVOC752	Pantolactone	11634.7	10535	10124.3	9740.99	8873.78	6594.51	4837.19	5523.6	5623.5	4195.87	116116	109014	103334	110567	116169	48591.2	44378.7	40979.4	46836.4	49531.9	162242	275882	147663	183422	153258	160629	165781	156579	161502	152852
LtVOC753	1,6-HexanediAmine,N,N,N',N'-tetramethyl-	9	9	9	9	9	9	9	9	9	9	1779.34	2305.16	2238.61	2578.51	844.775	19983.2	15073.7	15931.1	19311.8	25806.9	326702	363138	446062	515884	459412	69630.8	73074	75542.6	71472.2	73389.1
LtVOC754	3-Mercaptohexyl acetate	9	9	9	9	9	20840.6	23651.5	22434.8	20392.9	19256.7	15748.3	13314.8	17610.7	15642.8	14543.1	41515.2	37135.8	36251.3	39661.8	46975.1	408114	616069	350234	384681	350328	17518.9	16257.4	16365.5	16943.6	16754.3
LtVOC755	Khusimyl methyl ether	63526.5	56033.5	49110.6	57377.2	64972.2	9	9	9	9	9	9	9	9	9	9	444401	358610	381197	384675	439258	32815.2	45623.6	43076.5	40274.6	25007.9	19867.1	18503.2	18814.7	17393.1	15208.9
LtVOC756	Nonane,1-iodo-	9	9	9	9	9	9	9	9	9	9	9	9	9	9	9	9	9	9	9	9	691341	509091	413732	502668	447382	9	9	9	9	9
LtVOC757	Propanoic Acid,2-methyl-	9	9	9	9	9	20335.9	21334.9	18540.8	30676	36448.1	165275	148153	161132	139656	142913	193727	283674	328606	380625	396432	11351.3	11088.6	13009	12019.1	8421.73	5973.75	4664.2	5256.41	5597.29	5399
LtVOC758	(1S,5S,6R)-6-Methyl-2-methylene-6-(4-methylpent-3-en-1-yl)bicyclo[3.1.1]heptane	80704.9	69140.3	62918.9	63136.5	68155.3	73235.9	56680.5	87865.8	76896.2	69046.2	12483.6	12924	17289.3	15668.6	11163.5	321413	230918	237655	232325	192633	66475.9	80080.9	116250	119673	97531.6	12084.5	12597.8	14769.3	15548.9	13084.4
LtVOC759	Hexadecane,4-methyl-	74847	65811.5	47751.4	63155.2	61000	20982.2	32714.2	26015.3	24859.7	18613.7	4863.75	4672.65	5474.56	4598.38	6387.26	403684	315967	318673	348684	353641	51163.9	70495	59065	62588.8	53309.6	6632.34	7835.63	7860.18	7840.15	9
LtVOC760	1-Undecene,9-methyl-	9	9	9	9	9	9	9	9	9	9	14245.5	19965.1	19028.2	20553.1	18276.6	9	9	9	9	9	236528	297094	280003	338124	293709	216461	190025	189917	197142	197406
LtVOC761	1-Pentanone,1-(4-methylphenyl)-	139293	130540	120575	127004	124175	17472.1	18741.2	27875.1	21615.3	25110.5	8059.61	8679.05	8106.78	8540.37	9880.51	342648	250478	228838	238634	299503	41492.6	62007.1	87868	94500.5	80483.2	9	9	9	9	9
LtVOC762	2-Nonanol,acetate	9	9	9	9	9	116796	105084	143841	125158	110783	77117.4	80655.3	75631.1	74990.4	72648.8	144486	119900	114647	143092	155412	103631	124716	107680	121675	100097	52678	50875.1	48302.6	43308	43657.1
LtVOC763	1,3-Dioxolane,4-methyl-2-(2-methylpropyl)-	29479.9	20300.1	20537.4	20297	21393.8	8517.56	11686.1	6814.89	12495	13173.4	53402.4	41064	51377	43430.7	44285.4	221802	173412	158902	185183	244482	157752	177667	152567	190069	148446	41232.6	36316.2	44580.2	42303.8	44512.8
LtVOC764	Butane,1-isothiocyanato-	16822.4	14900.2	15335.3	15349	13653.3	3398.52	4090.82	4560.9	3241.51	3549.77	190866	173854	175662	166961	166886	45347.2	47020.4	45279.8	42577.6	38145.9	3469.61	2740.66	3130.11	2283.01	1722.36	243285	229971	235466	242812	237069
LtVOC765	2-Cyclohexen-1-ol,2-methyl-5-(1-methylethenyl)-,cis-	7065.07	4899.51	2875.17	4487.79	3902.73	7359.45	13139.8	8676.52	9033.48	8709.31	88340.3	90705.3	83775.3	94212	98098.8	69009.3	52254.9	47625.5	54135.3	69946.6	162580	193338	233911	274592	240419	104550	89093.9	92891.5	91368.6	80554.7
LtVOC766	Ethyl tiglate	26008	19584.9	18773.9	21805.8	20759.9	7047.8	9482.3	5932.79	11756	13278.1	45911.4	40083.7	47087.4	45334.7	42742.2	212013	165784	159441	180129	238034	159164	190689	149932	179292	142482	44386.9	38568.9	49405.3	45216.2	49140
LtVOC767	(2S,3S,6S)-6-Isopropyl-3-methyl-2-(prop-1-en-2-yl)-3-vinylcyclohexanone	97695.7	111498	100851	93169.3	110520	18506.3	21849.8	24341.8	20986.1	18264.2	25497.9	26217.7	26707.7	29491.2	26264.1	323509	208430	209779	235208	275682	47472	58929	64965.8	79390.2	70466.7	3647.36	5165.45	10108.7	7959.96	3937.95
LtVOC768	(-)-Aristolene	185029	214672	171636	169131	190498	5802.47	6545.15	6331.81	7092.48	7313.47	105851	81158.4	99224.7	81283.8	83246.4	57788.1	40415.7	35358	28647	44023	81117.3	95688.4	135709	163940	134411	23838.2	23333.5	23211.2	20752.5	24675.1
LtVOC769	2-Benzofurancarboxylic acid,2,4,5,6,7,7a-hexahydro-4,4,7a-trimethyl-,methyl ester,cis-	84764.1	71257.6	59878.5	60858	66909.4	16110.8	14787.2	17435.7	15370.3	13591.2	10425.1	16125.5	16155.1	15717	14943.4	374528	290710	278008	288921	345455	28027.3	44627.1	46280.7	56276.2	45470.8	9691.29	10035.1	7271.82	7648.34	6769.26
LtVOC770	Cyclohexanol,1-methyl-4-(1-methylethenyl)-,acetate	5698.31	9	6912.96	9	8158.51	9261.9	7299.6	7533.78	6526.41	10047.9	14204.3	7844.5	10627.7	17617.5	16563.7	7741.27	9001.2	5145.73	5313.22	10717.6	290716	461293	346601	422966	405778	40490.8	42528.9	39007.9	37097.3	40316.2
LtVOC771	Benzoxazole,2-methyl-	5678.31	7058.46	6816.84	5664.75	5131.91	1917.83	2838.37	3794.72	2846.76	1807.03	144393	156818	148309	150464	159803	40257.6	35416.2	37604.6	38293.5	42731.7	16232.2	17420.2	20452	17548.9	17274.2	235044	230683	228379	241584	238817
LtVOC772	2-Propenal,2-methyl-3-phenyl-	9	9	9	9	9	9	9	9	9	9	9	9	9	9	9	9	9	9	9	9	439310	511967	439217	461997	401590	9	9	9	9	9
LtVOC773	2,7-Octadiene-1,6-diol,2,6-dimethyl-,(Z)-	10418	7583.05	7025.58	6144.47	7254.46	9	9	9	9	9	9	9	9	9	9	10291.2	5336.54	4434.02	8753.93	12573.9	282002	981426	231270	288175	234026	30500.3	30440	29921.5	30765.6	29473.2
LtVOC774	Pyrazine,2-methoxy-3-(2-methylpropyl)-	22369.7	20601.8	20931.1	18840.5	19096.9	25980	26599	27701	27286.9	27824.2	45940.6	47790.3	48418.2	47246.5	46432.5	39800.1	34865.7	35271.2	34591.1	42274.6	256590	357945	218383	261900	252880	38545.9	36979.4	40266.9	37710.7	39821.5
LtVOC775	Indole,3-methyl-	106973	106142	97204.4	98093.2	102380	20092.7	18799.8	24468.8	22703.1	20526.9	19009.6	18400.5	21183.3	19485.8	21057.3	306544	225786	208727	231806	263922	29483.4	35254.6	48853.3	58336.8	47860.4	2770.96	1760.6	1264.11	2475.74	3523.65
LtVOC776	Longifolenaldehyde	103859	102756	82460.8	80500.8	114030	49115.1	58811.2	49232.2	43989.5	33572.2	36906.3	39755.6	55091.2	56165.4	55570.9	209043	159531	134587	153818	150411	24744	33569	45805.3	34230	40656.8	34982.9	32672.9	52409.2	29344.8	23715.7
LtVOC777	Butanoic acid,1-methyloctyl ester	71830.8	75045.8	64826.7	67075	69886	14758.9	15550.1	18706	15316	14044.9	15893.6	17548	17553.3	13998.3	14602.4	304297	212512	177172	205425	264064	59592.3	72409.8	95240.4	109603	96253.7	9	9	9	9	9
LtVOC778	2-Propenoic Acid,3-(3-hydroxyphenyl)-	47309	39485.1	32866.1	36681.9	39946.2	15745.9	19465.7	23426.8	17770.6	15108.9	9153.23	7397.34	6150.13	5381.22	6370	349955	286334	282879	318608	290288	35130.2	40178.6	36255.9	38210.1	28819.7	12652.2	16168.7	12737.2	12790.3	12321.3
LtVOC779	Hydrazine,1,1-bis(2-methylpropyl)-	118555	95409.3	88101.6	96307.8	95986.9	6754.93	6491.96	5148.7	9067.11	10858.6	5062.3	3906.54	4467.01	4839.93	4354.36	194445	156494	133965	165880	210052	116905	136422	117536	142115	119346	8045.01	7015.59	6725.52	7249.98	5529.13
LtVOC780	Acetic acid,2-phenylethyl ester	9	9	9	9	9	2562.11	1975.75	2759.57	3557.21	3176.76	9	9	9	9	9	17637.6	15142.3	11968.6	17046.7	19394.4	386286	360635	356535	368430	342674	33007.2	30763.9	38289.7	33287.5	34981.2
LtVOC781	3H-3a,7-Methanoazulene,2,4,5,6,7,8-hexahydro-1,4,9,9-tetramethyl-,[3aR-(3a.alpha.,4.beta.,7.alpha.)]-	159198	162466	149848	152687	154679	25190.2	19651.7	27405	25819.5	26492.6	9	9	9	9	9	211023	156087	139363	155134	181346	49193.8	56851.2	73528.1	82123.6	64872.6	9	9	9	9	9
LtVOC782	.alpha.-Cadinol	95115.6	85943.5	62394.6	72453.8	71318.7	19908.9	32055	21798.7	19848.5	14305.5	12473.3	9847.54	7666.66	11931.9	8576.67	270884	229977	244569	233916	232077	47459.4	58276.6	58036.5	62404	56284	9	6156.52	5719.55	3152.36	8863.84
LtVOC783	Phenol,4-(1-methylpropyl)-	4245.96	2878.1	9	3413.7	9	2187.98	2728.66	9	5049.69	3040.94	4056.82	5065.93	4320.36	7127.65	5660.17	9	9	9	9	9	256650	814968	270682	316795	251256	18779	16780.6	17913.9	15697.4	18990.3
LtVOC784	2-Hydroxymethylbenzimidazole	62670	66843.1	60089.6	58645.6	60343.9	16699.6	15863.1	20975.7	22691.8	20180.8	13471.4	13295.7	13876.1	13697.4	13088.9	305378	207854	176115	199830	263127	53777.2	42619.8	95478.1	106941	96210.9	4944.94	3263.93	3724.17	4264.79	3688.13
LtVOC785	5-Amino-2-methoxyphenol	9	9	9	9	9	9	9	9	9	9	9	9	9	9	9	18999	12077.4	10305.8	13455.6	18177.4	197158	250835	278801	353481	284387	115282	103848	126995	113795	115735
LtVOC786	Dodecane,2,6,11-trimethyl-	21336	20511.3	19702.8	20472.5	25577.5	11961.6	7775.32	20560.4	26650.5	23946	27768.8	24046.5	37503.8	48445.4	33370.5	11202.7	22831.7	21677.9	22492.1	22225.1	9	9	9	9	9	324360	311597	308149	284630	290813
LtVOC787	Benzeneacetic acid,ethyl ester	87851.9	69709.8	62555.5	88563.5	88670	26772.9	18779.1	29158.5	31622.5	32898.5	71594.1	58997.4	64990.3	57816.9	65507.2	112239	87499.8	84096.9	94328.2	99091.4	9	9	9	9	9	141270	118885	122848	119531	115798
LtVOC788	Ethanone,1-(1,4-dimethyl-3-cyclohexen-1-yl)-	9	9	9	9	9	5321.61	6928.78	4171.9	4555.15	5060.07	9	9	9	9	9	67693.1	59583.6	51395.7	65608.5	64222.2	276481	462864	250305	331374	284605	9	9	9	9	9
LtVOC789	5-Hydroxymethylfurfural	15996.5	14534.7	10787.6	10552.9	11729	2097.6	2867.54	2713.13	1530.38	1493.63	42323.5	39784.3	38706.9	45533.1	47375	11483.5	7209.09	5777.55	8200.6	9243.56	190588	208401	267065	317286	286394	73180.9	69794.9	70292.1	62938	62393.3
LtVOC790	4-Heptenal,(Z)-	9	9	9	9	9	9	9	9	9	9	55148.8	55637	52871.9	59619.2	70173	9	9	9	9	9	61777.6	116561	68578.2	72021.2	68902.6	266323	262744	254176	222260	251321
LtVOC791	n-Caproic acid vinyl ester	9	9	9	9	9	9	9	9	9	9	54192.5	52551.6	45906.7	49518.7	52575.8	38691.9	31095.4	31753.9	39813.1	41331.2	38516.1	69114.4	28486	42379.2	40044.2	259387	282752	242879	245956	242541
LtVOC792	2-Naphthalenemethanol,1,2,3,4,4a,5,6,7-octahydro-.alpha.,.alpha.,4a,8-tetramethyl-,(2R-cis)-	57243.5	51295.3	46641.7	53721.7	52694.8	13993.4	20606.9	19967	14023.5	14790.6	2915.03	2766.06	2578.6	4601.99	3338.52	306179	277506	298661	257212	263688	21505.2	47859	27609.6	21496.3	29216.3	9	9	9	9	9
LtVOC793	5,8-Decadien-2-one,5,9-dimethyl-,(E)-	9	9	9	9	9	9	9	9	9	9	135378	128364	136925	143615	143532	9	9	9	9	9	52918	75055.7	66891.3	87196.9	76533	175802	174006	177377	161072	165635
LtVOC794	2-Butanone,4-(2,6,6-trimethyl-1-cyclohexen-1-yl)-	143371	143154	133712	135975	132327	17020.1	15451.9	20164.4	20648.7	16659.5	20662.8	18929.3	15296.4	16135.1	13804.4	181471	140836	142955	153269	148395	39152.7	60073.4	53792.2	59925	51255.9	9	9	9	9	9
LtVOC795	7(1H)-Pteridinone	28857.4	27229.9	26321.3	24599.4	27565.9	39269.5	29669.1	47797.1	45246.1	37528	16063	20673.6	22465.9	21015.7	21412.8	325566	242970	236986	244368	264757	19277.6	23425.1	23060.6	30623.8	21917.4	3730.45	4867.4	4085.39	2751.16	2138.55
LtVOC796	Benzene,1-ethyl-3-methyl-	9	9	9	9	9	25956.9	49423	32108.9	34749.4	30438.9	38830.8	33292.7	34674.6	44644.3	51553.9	97779.5	78543.9	70013.6	79889.7	78572.3	65035.2	80596.9	89629.6	115053	85505.8	131236	132290	129558	134859	135152
LtVOC797	.alpha.-Dehydro-ar-himachalene	90221.5	96482.3	94119.8	101181	102819	40511.1	37938.6	42066.5	44228.8	37085.8	34258	43103.8	40613.1	37389.6	35214.8	183313	162523	153144	142114	164026	33345.5	38911.5	33175	34712.9	28695	5469.45	5714.99	5077.54	4646.38	5284.97
LtVOC798	dl-Camphoroquinone	22505.3	18043.8	22648.5	17094.5	17293.7	9	9	9	9	9	28369.5	27224.2	28307.8	28239.4	27294.2	9	9	9	9	9	184306	244109	186737	236196	267205	107037	93702.6	95903.9	91078.9	103659
LtVOC799	Cyclohexanone,5-methyl-2-(1-methylethyl)-	9	9	9	9	9	9	9	9	9	9	127990	124160	128161	129445	131146	85623.3	76306.9	71192.2	78855.5	91584.9	36785.4	45599.2	41488.6	49366.2	42431.4	129594	117066	112502	108413	106997
LtVOC800	Benzenemethanol,4-methoxy-	16961.2	15171.1	15128.6	15413	15331.6	2535.32	1703.42	3862.09	3884.75	3794.09	126600	121375	128811	133666	132514	45279.2	37642.2	34508.7	42551	47419.3	6234.62	7034.9	7434.55	10372.7	8183.21	177168	171960	177228	155872	164621
LtVOC801	Dauca-4(11),8-diene	100438	100463	93549.1	98000.6	95646.2	20903.2	21668.3	21627.6	20009.6	17206.2	15398	14960.5	15337.8	18094.8	15485.3	219497	168403	157538	171845	189621	28419.6	48581	37026.9	50442.4	41953.5	2922.99	4551.38	4069.25	3706.35	4179.9
LtVOC802	3,5-Octadien-2-one,(E,E)-	6276.03	6879.33	6197.74	4863.9	9	19013.8	18760.5	21497.7	19134.7	19414.2	111681	107702	101397	111248	113152	9	9	9	9	9	9	9	9	9	9	234033	242023	213000	227423	216913
LtVOC803	Benzene,pentamethyl-	9	9	9	9	9	9	9	9	9	9	9	9	9	9	9	9	9	9	9	9	295169	299342	324544	355968	306265	43461.1	39493.3	41927.9	40394	40113.7
LtVOC804	Nonane	9	9	9	9	9	9	9	9	9	9	52093.2	48789.5	49469.1	58544.7	61389.7	9	9	9	9	9	44819	92612.5	38239.9	43807.9	41445.2	268028	253287	240429	228165	246582
LtVOC805	1-methyl-2-nitro-Benzene	20024	17111	16775.3	17567	17205.9	4597.98	2381.5	4870.06	6189	5306.13	67066.1	62886.3	65611.5	63606.8	71587.3	26013.1	26660.3	22686.9	26451.4	26627.6	144340	186901	158924	165983	155605	81805.2	71880.5	74477.8	72238.5	77202
LtVOC806	Pyrazine,tetramethyl-	8164.63	7662.06	6101.08	3092.67	6313.54	11565.6	10402.3	11442	14272.7	11046.1	34866.3	37281.1	32516	34664.4	31792.1	57077.9	47983.5	46977.2	50042.6	60371.8	126222	151320	168165	184667	148284	89149.4	79074.5	85946.7	79529.6	81805.7
LtVOC807	Undecane,4,8-dimethyl-	9	9	9	9	9	25824.3	25024.7	27914	25269.5	26999.8	51960	52021.4	53432.2	51874.4	52061	70710.5	64390.2	59817.1	71635.5	77676.6	59930.4	75178.6	70502.8	79671.5	63824.2	123729	112490	117263	112628	108539
LtVOC808	11,11-Dimethyl-4,8-dimethylenebicyclo[7.2.0]undecan-3-ol	50640.8	39414.1	36757.9	36323	40062.2	11074.6	16603.5	11179.9	16487	10813.9	9	9	9	9	9	295085	208523	241340	229115	260912	26329.1	38634.8	28214.4	26740.6	23557	9	9	9	9	9
LtVOC809	(1aR,1bS,2aS,5S,5aS,7aS)-2,2,5,7a-Tetramethyldecahydrocyclopenta[2',3']cyclobuta[1',2':3,4]benzo[1,2-b]oxirene	42361.3	39242.1	32203	34032.3	32615.3	10266.8	11527.1	11210.9	11348.4	9435.39	5420.73	4676.19	5063.46	4547.56	5318.34	282205	245571	259552	245412	217632	21405.1	28984.2	28027.2	31589.9	26385.3	9	9	9	9	9
LtVOC810	6-Nonen-1-ol,acetate,(Z)-	9	9	9	9	9	14550.7	20987.3	21475.9	17221.4	16356.5	17735.1	14982.3	16575.2	20514.7	20182.2	14371.8	9281.51	10335.4	11758.6	10974.3	292080	275806	258575	308408	272726	9	9	9	9	9
LtVOC811	3(2H)-Thiophenone,dihydro-2-methyl-	9	9	9	9	9	9	9	9	9	9	9	9	9	9	9	3645.31	2907.38	4281.66	3473.36	4579.8	284259	320208	333416	378853	298769	9	9	9	9	9
LtVOC812	2,6-dihydroxy-Benzoic Acid	55891.1	51281.3	52903.3	49169.6	48903.8	11980.4	15994.2	14197.1	13714.8	16096.2	9791.17	11000.5	10615	8506.18	9191.58	177602	123848	113444	120019	128519	76168.5	88657.5	115049	118676	106056	16689.9	9796.21	13114.1	12883.5	14697.9
LtVOC813	1-NaphthalenecarboxAldehyde	121792	135038	126259	135744	130731	40855.1	37779.2	43623.7	41767.1	34161.2	36054.1	29575.2	31170.5	34199.4	30994.4	100754	82266.3	82588.8	83830.2	84896	15820.4	18376.3	18735.1	21430.7	17929.4	14283.3	14827.3	11856.2	16135.1	14474.5
LtVOC814	Cadina-1(10),6,8-triene	91472.6	95211.9	93715.9	93861.4	95293.3	26912.2	31568.9	32321.5	29450.1	25831.6	22302.3	24373.3	24049.1	25457.4	22388.2	151199	127656	114732	118719	139181	25248	39161.2	34298.9	38802.6	38028.5	7541.81	8390.61	7240.57	8491.86	8755.33
LtVOC815	5,6-Dihydro-5-methyluracil	98319.7	102037	87048.5	93552	93408	20808.6	19498.4	18746.5	20285.2	16973.5	14572.4	12122	16636.5	12657.7	13485.8	193621	143059	128002	144524	161024	30385.6	35378	38394	39591.4	43989.8	9	9	9	9	9
LtVOC816	1-Tetradecanol	22274.6	18055.4	13579.7	20023	18667.2	9	9	9	9	9	21922.1	23670.8	31470	19966.8	21771.4	137294	113398	121966	128897	128852	48497.1	102450	112506	146612	96569.5	48165.9	47211.9	48867.2	46903.1	50482.4
LtVOC817	Methyl anthranilate	9	9	9	9	9	9	9	9	9	9	9	9	9	9	9	9	9	9	9	9	343268	373117	277323	288773	245631	18320.6	10431.2	10990	8544.53	12204.8
LtVOC818	3-Methoxy-2,5-dimethylpyrazine	5899.91	6653.85	5315.33	6220.07	5298	7620.1	12935.2	8984.64	12089.8	12028.5	10110.1	9752.37	11119.5	8717.78	10407.4	15230.8	10284.1	12341.9	13303.7	14139.4	223644	266476	267938	328555	258934	9425.36	11268.7	8950.82	6886.23	8102.82
LtVOC819	(1R,3aR,5aR,9aS)-1,4,4,7-Tetramethyl-1,2,3,3a,4,5a,8,9-octahydrocyclopenta[c]benzofuran	36834	30894.6	25502	25150.7	29979.8	14199.7	17354.3	18376.2	16017.6	13425.6	18397.4	20185.4	17165.3	20654.3	18490.7	268765	224343	232893	229440	206081	15879.3	25469.6	19202.3	21471.9	20856.7	9	9	9	9	9
LtVOC820	2,6-Piperidinedione,3-ethyl-	8587.02	8669.04	6987	6494.48	13753.5	27843.4	19939.4	30636.1	30358.5	28774.3	135489	127104	125923	132275	127034	152416	115825	101461	126719	155307	2653.89	2435.54	2120.5	5096.26	3863.06	11931.3	11000.1	12478.8	11261.8	12979.7
LtVOC821	Octane,2,3,3-trimethyl-	64743.5	44528.5	43252.7	41133.5	41861.3	51220.5	45624.2	56608.4	47143.4	41153.2	55092.2	64476.8	54221.9	70202.1	54738.2	47331.2	42160.1	40082.7	54067.6	46457.7	41946.3	45567.7	43845.1	50382.3	49296.1	68966.1	68959.4	54910.4	61531.6	58003.1
LtVOC822	2-Cyclohexen-1-one,3-methyl-6-(1-methylethylidene)-	9	9	9	9	9	8604.92	4203.82	7140.68	3172.84	5916.9	8441.1	5661.69	8536.03	5588.62	7677.52	14375.6	10802.3	13590.8	14939	15930.7	229496	294626	292482	323276	267768	9	9	9	9	9
LtVOC823	N-Cyanomethyl-2-cyanimino-pyrrolidine	48688.6	42674.2	40285.3	43614.2	36502.3	19828.5	18059.1	14568.7	15722.5	12231.3	7816	8136.14	6805.74	9537.43	8375.75	222528	197995	203877	207935	164215	33880.3	39298.5	35582.5	43868.6	37587	5004.44	5318.84	4797.44	3439.53	3522.5
LtVOC824	3-Thiophenethiol	9733.13	8886.99	7036.13	8627.83	6104.4	4951.26	6742.11	6441.18	8083.16	11756.5	22578.7	18766.4	22817.5	21967	18976.9	86891.1	67467.3	56852.4	72979.7	86008.5	158591	189740	176401	221991	173072	14232.8	11218.5	14323.1	13938.8	11355.1
LtVOC825	Diethyl Phthalate	83220	81852.2	68291.4	64551.5	75261.2	34383.8	38789.1	40345.9	40355.6	32972.7	22750.6	30073.3	32642.8	31653.7	31224.8	163234	114325	99477.8	99093.4	123574	27089.4	35855	28074.1	35635.1	26179.4	16899	18339.3	13950.3	12376.7	14270.9
LtVOC826	Fomepizole	9490.75	5782.88	6528.9	7449.7	6068.47	4808.92	5183.77	4774.47	6228.05	8951	11442.2	8074.58	11795.5	8166.83	8190.16	64211.9	51545.3	46693.9	54146.9	75848.7	211049	256041	200125	245214	199298	9	9	9	9	9
LtVOC827	(1R,2R,4S,6S,7S,8S)-8-Isopropyl-1-methyl-3-methylenetricyclo[4.4.0.02,7]decan-4-ol	48049.4	48188.7	37665.3	38447.8	48105.6	72972.6	79706.5	79026.2	76555.7	68343.1	48114.7	31853.8	48521.8	52249.4	49268.9	64433.5	39364.5	44187.2	57844.4	54727.7	42083.9	64823.2	51068.1	53535.8	50717.3	40963.2	26323	26998.6	26282.1	40424.4
LtVOC828	2-Octyl methylphosphonofluoridate	9	9	9	9	9	9	9	9	9	9	73595.1	74241.4	73418.6	80697.1	77660.3	9	9	9	9	9	4386.71	4368.91	4364.32	6398.26	7188.27	235057	207296	217749	212082	214511
LtVOC829	2,3-Dimethylanisole	3783.1	3091.04	3200.85	3435.12	2170.64	3624.81	6405.7	4688.71	5953.2	5486.85	27808.3	27906.8	24613.7	26472.7	29377.3	44935.2	39204.7	33063.5	43122.3	44355.7	157922	282643	147588	176141	156964	33988.4	34315.7	33640.9	31248.5	32485.4
LtVOC830	Butanoic acid,1,1-dimethyl-2-phenylethyl ester	47291.1	41294.2	39060.5	49232.2	38125.5	13199.1	20591.6	15111.7	11756.5	11887.7	9359.83	8004.15	13795.1	12876.9	8497.98	71674.9	58753.8	57126.9	59204.3	61028.2	32634.7	45833.9	30092.6	50295.5	41987.5	120673	159996	115219	111339	105711
LtVOC831	(5R,6R)-3,6-Dimethyl-5-(prop-1-en-2-yl)-6-vinyl-6,7-dihydrobenzofuran-4(5H)-one	114225	104077	77906.9	82752.5	92230.9	25175.2	22404.2	17574.4	22529.9	21595.4	23960.4	25444.2	30647.7	28501.7	30054.5	110572	96933.7	84532.8	90143.6	91665.2	21592.3	31726	24795.8	29242.2	19885	24029.3	27678	20989.3	25954	22567.9
LtVOC832	2-FurancarboxAldehyde,5-methyl-	109722	120795	121812	119272	103663	9	9	9	9	9	9	9	9	9	9	82105.1	64792.5	64589.9	118337	115238	84613.3	57499.3	83590.8	91654.3	75576.2	9	9	9	9	9
LtVOC833	Propanal,dipropylhydrazone	9	9	9	9	9	11717.7	8615.61	14494.9	9610.6	10858.1	101806	103810	98334.7	98179.1	108028	8224.58	8105.46	7227.8	9218.22	7141.51	5494.44	9468.38	5090.33	6123.34	6274.02	154130	150034	160453	148230	153210
LtVOC834	Amantadine	9	9	9	9	9	5263.92	5803.72	4656.52	3831.52	3095.97	76284.2	74120.7	76164	71919.6	103128	26616.5	14649.3	17576.4	20134.9	16795.6	67430.6	64376.1	32822.4	49072	36793.4	142560	123697	129828	120692	116549
LtVOC835	Benzoic Acid,3,4-dihydroxy-	18807.2	13755.4	10047	13013.4	16627.6	13634	22803.5	21095.7	18042.9	16749.5	9	9	9	9	9	167904	145659	146240	147005	150205	76978.9	110891	90215.3	105804	93977.8	9	9	9	9	9
LtVOC836	Benzene,1,3-dimethyl-	18294.9	14246.8	13688.2	14310.1	13854.6	22859.4	21622.6	18684.1	29859	35118.4	86917	74232.9	74762.3	82553.9	181546	53358.8	66143	60845.5	68672.4	72354.5	7445.61	10615	8265.8	8217.3	7914.8	66071.8	60569.2	68566.5	62090.4	63604.4
LtVOC837	Methyl jasmonate	37972.3	37864.2	27679.3	28828.4	33629.7	10853.9	16264.8	14413.1	14521.5	14430.3	12601.5	10396.3	11857.5	14844.5	13212.5	206492	175043	171178	168335	171656	23191.4	34438.6	21578.5	21852.8	25605.1	11268.9	12131.1	14228.9	13792.9	15040.7
LtVOC838	Phosphoric acid,dibutyl 1-methylethenyl ester	59929.1	56320.1	49268.6	52424.5	53990.8	8415.3	10452.1	10784.3	10525.5	9254.16	23598.6	20415.5	20643.2	24347.9	25014.1	185775	141270	132130	137548	169784	12210.6	15911.9	18745.6	20055.7	16710	12138.4	13704	14182.6	11647	9154.14
LtVOC839	2H-1-Benzopyran-2-one,4-hydroxy-	73501.7	76557.4	57265.1	56426.4	54949.9	11205.1	21698.5	16394	16714.8	15900.9	8063.25	6812.2	8145.58	6934.36	7859.31	128725	153328	126856	145409	114086	24133.5	53990.9	36227.6	33502.4	29944.3	5839.11	5251.04	5921.83	6321.83	6491.49
LtVOC840	(E,E,E)-2,6,9,9-tetramethyl-2,6,10-Cycloundecatrien-1-one	9	9	9	9	9	9	9	9	9	9	104720	98880.8	117105	100851	90896.2	9	9	9	9	9	9	9	9	9	9	164150	168887	153702	146065	151604
LtVOC841	3-Buten-2-one,4-phenyl-	9	9	9	9	9	14282.4	16493.2	14349.2	14749.1	11858.4	19176.5	20450.5	20787.7	21896.2	21918.6	16820.3	13995.2	16808.2	16524	18318.9	138448	259664	145335	169917	134849	32944.1	37033.1	31237.4	31037.3	32775.6
LtVOC842	4H-Inden-4-one,1,2,3,5,6,7-hexahydro-1,1,2,3,3-pentamethyl-	60890.5	61133.1	46759.5	40104.8	49304.6	56938.4	68429.7	77127.2	66328.4	57623.8	11109.1	20842.9	20200.2	19000.1	13228.8	57594.6	51951	54788.6	54335.2	50697.1	24808.4	32370.9	52024.9	47449.2	57166.3	23941	29120.7	19922.3	23527.5	19395.6
LtVOC843	Nonane,2,6-dimethyl-	1890.34	1209.67	1691.02	936.956	2006.56	2420.98	2762.72	1688.91	3136.27	2764.88	16547.5	14717.4	16136.8	15889.3	15884.9	6966.48	6568.09	6441.06	7095.66	8531.77	190592	234583	180409	227773	190478	21710.7	17977.4	20235.1	18384.4	22891.5
LtVOC844	2-Pyridinecarbonitrile	5751.2	6428.25	4229.09	5077.09	5309.9	19628.4	7735.91	18101.8	16981.2	15177.9	16812	15659.1	20467.1	17297.6	16883.6	179564	180536	168645	173870	177021	31735.9	7604.58	43232.3	44414.1	39152.7	2809.37	4086.7	2239.99	4551.48	3801.11
LtVOC845	1,4-Cyclohexadiene,1-methyl-	9	9	9	9	9	9	9	9	9	9	37617.1	42030	36342.5	38350	38106.7	9	9	9	9	9	15505.4	24339.2	10517.2	16318.6	17681.2	199247	190766	194511	182602	195739
LtVOC846	Benzene,1-methoxy-4-methyl-2-(1-methylethyl)-	260296	248395	220927	219412	234772	9	9	9	9	9	9	9	9	9	9	4065.93	2466.26	1639.58	2261.16	4808.11	9	9	9	9	9	9	9	9	9	9
LtVOC847	Cyclohexanone,5-methyl-2-(1-methylethyl)-,trans-	9	9	9	9	9	3905.41	3808.15	4389.03	4773.54	5967.24	5912.48	6302.67	5023.45	5240.25	6107.81	48197.6	40279.9	37771.8	43469.8	46834.4	156975	269786	136076	172589	150748	6336.73	7408.88	7775.96	7219.92	8917.37
LtVOC848	Ethanol,2,2'-oxybis-	13674.4	10868.3	10326.4	12408.1	10799.5	3838.46	5543.33	3195.52	5960.1	8522.68	24117	21026.6	25015.7	20291.1	19729.2	100461	83490.1	76685	89590.2	111943	82581.1	91887.4	71981	91278.3	76384.8	21386.6	16469.5	23222.4	21655	23731.1
LtVOC849	4-Heptanol,2,6-dimethyl-,acetate	9	9	9	9	9	38746.1	30732.7	36750.3	32253.6	38713.2	33748.7	33551	26822.1	25267	31709.7	33285.4	31254	22468.5	33344.6	37066	113329	137435	136097	157522	143415	9	9	9	9	9
LtVOC850	.alpha.-Corocalene	91146.6	92704.7	92126.9	87864.6	93784.1	26138.4	21985.6	29611.3	31954.8	25779	14457.4	15110.2	15673.6	16526.5	13160.2	99376.4	83373.2	80667.2	85318.4	82310.6	9424.98	13032.2	10007.6	11567.7	9571.92	4494.3	4322.19	4104.91	3875.96	3502.84
LtVOC851	1,4-Methanoazulen-9-ol,decahydro-1,5,5,8a-tetramethyl-,[1R-(1.alpha.,3a.beta.,4.alpha.,8a.beta.,9S*)]-	150681	150230	129803	133052	156848	9	9	9	9	9	9	9	9	9	9	82336.9	56338.4	55658.7	57708.7	48428.8	23532.1	39553.6	27420.5	27421.1	28199.8	9	9	9	9	9
LtVOC852	4-Acetylanisole	80292.2	76792.4	79634.4	70236.2	71178.8	25826.5	16432.3	28325.6	23563.2	22702.8	21146.3	17027	32195	31922.3	33394.2	122182	96603.4	96434.5	106642	108764	9	9	9	9	9	9	9	9	9	9
LtVOC853	2-Cyclohexen-1-one,4-(3-hydroxy-1-butenyl)-3,5,5-trimethyl-	28780.9	25830.8	20231.9	21484.8	26676.8	13838.3	21250.3	20396	8888.7	9264.9	9	9	9	9	9	179100	144477	153211	129624	144820	28737.7	49419.2	41941.2	46684.7	35791.4	9	9	9	9	9
LtVOC854	DiethanolAmine	9	9	9	9	9	9	9	9	9	9	9	9	9	9	9	9	9	9	9	9	215848	294372	215622	217722	196233	9	9	9	9	9
LtVOC855	.alpha.-Methylstyrene	6436.52	5203.88	5071.66	4944.49	4932.97	4780.3	5122.35	4068.8	7100.37	8379.41	26307.1	20475.7	20222.6	21515.5	25480.7	58164.8	44262.8	37325.7	48780.7	63306.8	112271	127084	116870	144630	121396	18989.1	18248.8	17676.7	19681.8	20012.6
LtVOC856	Decane,2,5,9-trimethyl-	3465.36	4994.58	4550.46	7125.47	5935.68	9	9	9	9	9	58324.9	56959.6	65271	59418.7	65117	4073.85	3250.99	5840.87	2947.88	3060.98	9	9	9	9	9	160558	152711	160848	157142	150815
LtVOC857	(-)-Spathulenol	42107.2	40892	37186.4	38574.6	41837.6	9131.77	9296.36	10971.8	15952.8	11012.1	8560.96	9683.73	10449.5	11960.8	8384.24	169715	152284	127907	145975	153298	14179	15415.9	17619.7	19671.1	9	9	9	9	9	9
LtVOC858	1,7-Diazabicyclo[2.2.0]heptane	13212.7	7964.7	7806.65	6595.39	8049.75	1462.58	2554.97	1785.67	4125.92	2890.29	51000.2	45895.2	50616.9	44817	43947.9	67111.4	50421.1	42776.2	52448.4	75774	35234	37638.9	32567.8	36631.2	35593.3	69631.5	66775.2	75636.8	72171.5	78243.5
LtVOC859	2-Cyclohexen-1-one,3-methyl-	9	9	9	9	9	9	9	9	9	9	60502.4	57864.7	52737.3	60279	59115.5	29100.4	36835.4	26333.3	36857.8	36749.1	9	9	9	9	9	146855	128804	127359	127931	125690
LtVOC860	3-n-Propyl-2-pyrazolin-5-one	5803.17	4382.85	3601.76	5487.4	5416.97	2765.79	4435.79	3320.48	3903.96	4451.85	39496.1	40119.3	40909	42381.4	40188.8	12252.3	9683.23	8326.36	8896.67	8336.69	25334	30531.2	27803.8	29280.5	27316.9	141610	130130	127342	137303	136133
LtVOC861	Nicotyrine	32101.8	35289	29126	40322.8	33699.3	9	9	9	9	9	9	9	9	9	9	180710	106427	88611.5	108687	130055	38527	48770.3	60506.1	88040.1	72288.2	9	9	9	9	9
LtVOC862	2,4-Imidazolidinedione,1-methyl-	9	9	9	9	9	4322.74	3766.54	6934.5	5309.03	2810.15	50092.1	43949.2	42326.5	45579.3	45702.5	20369.7	12856.1	9586.57	14998.9	17090.9	67178.5	79628.1	81034.3	88756.7	80921.3	74000	70298.2	68427.9	72139.9	66829.7
LtVOC863	Phenol,4-(3-hydroxy-1-propenyl)-	34758.8	33349.9	28336.1	28613	27122.9	7217.29	11859.7	10139.8	10230.8	6236.5	9	9	9	9	9	178745	145716	154020	141431	145244	19521.4	29583	21934.8	18966	20217.8	9	9	9	9	9
LtVOC864	Cyclohexanepropanoic Acid,2-propenyl ester	57769.5	53287.7	50396.1	55547.9	52865.3	11300.5	11416.5	11822.5	14209.4	12022	12829.8	12340	13121.1	9648.2	9974.58	102982	76354.2	74109.6	83095.4	93104.3	34803.4	51012.5	51284.6	53966.1	53051.5	9	9	9	9	9
LtVOC865	1,3-Cyclopentanedione,4-(3-methylbutyl)-	9	9	9	9	9	9	9	3168.54	3959.04	2605	17893.1	19781.1	18495.4	18587.5	20422.6	3066.84	2368.25	2856.86	2476.31	2506.5	86749.6	169898	113793	122381	102602	67741.4	70851.4	95088.4	57789	55777.9
LtVOC866	2,5-Dibutoxy-2,5-dihydrofuran	3803.82	3001.63	1882.71	2561.28	3787.23	3042.93	1489.79	4486.64	3614.42	5366.08	9	9	9	9	9	9	9	9	9	9	135411	202919	192617	203542	175354	23794.8	22211.4	21974.2	19108.2	25780.9
LtVOC867	8-Isopropyl-1-methyltricyclo[4.4.0.02,7]dec-3-ene-3-carbAldehyde	12633.2	14120.5	14406.9	15315.6	17946.8	19651.1	23555.5	21618.9	28310.1	20507.2	13456.4	16162.3	17230.3	17839.4	13928	140264	111923	109294	120914	125748	20056.1	18826.5	20871.3	22947.3	22826.8	14812.8	13215.6	13370.9	8520.83	7430.18
LtVOC868	2-Penten-1-ol,(Z)-	9	9	9	9	9	9	9	9	9	9	76273.4	69303.4	82243.9	60464.9	61600	84629.1	127013	135176	160851	173434	9	9	9	9	9	9	9	9	9	9
LtVOC869	1H-Pyrazole	9	9	9	9	9	9	9	9	9	9	31510.7	36064.1	35803.9	36484.7	36118.2	9	9	9	9	9	18745.5	48132.3	14580.5	18614.7	16746.3	150285	152225	148225	141214	143051
LtVOC870	1-OctanAmine,N-methyl-	12152.6	7828.05	6598.06	6215.18	9	9	9	9	9	9	8568.65	11139	10672.3	11011.9	12899.3	22282.4	12603.9	11317.9	12836.4	13168	125787	140895	157385	169573	143134	22190.2	23088.3	28519.8	29673.8	26558.5
LtVOC871	Acetic acid,pentyl ester	9	9	9	9	9	9	9	9	9	9	32059.1	31785.9	36252	37139.4	36418.7	9	9	9	9	9	9	9	9	9	9	176104	170762	153868	159570	169225
LtVOC872	Propanoic acid,3-(methylthio)-	1841.1	1401.95	995.305	1230.41	9	9	9	9	9	9	55333.4	54772.9	56741.4	60260.5	61218.2	15428.9	13087.1	10749.7	14942.2	18817.9	5506.59	5691.23	7338.36	5936.58	4220.92	128305	125732	113159	124471	115041
LtVOC873	1-Nonanol	9	9	9	9	9	9	9	9	9	9	9	9	9	9	9	9	9	9	9	9	178882	255850	182105	198083	185816	9	9	9	9	9
LtVOC874	3-Hexen-1-ol,acetate,(Z)-	7907.62	6294.08	6459.36	8227.24	7767.85	9	9	9	9	9	9	9	9	9	9	9	9	9	9	9	172116	188301	188721	220168	189310	9	9	9	9	9
LtVOC875	exo-2-Hydroxycineole	896.692	1085.94	9	822.124	1085.77	8067.98	11481.2	7541.47	7480.51	6465	10122.6	10827	11198.5	10486.1	12902.5	46614.9	37413.3	41766.6	44636.2	50444.1	102753	128170	110748	123667	102683	21513.2	21629.5	19730.9	21033.6	17179.8
LtVOC876	3-Hexene,1-(1-methoxyethoxy)-,(Z)-	7757.06	6912.43	7017.7	7183.74	7876.95	9349.75	11212	8219.44	11186.5	10247.9	12907.4	10860.3	10671.3	10751.3	13063.9	17838	15994.9	10918.1	15577.5	15497.6	121643	161173	149896	178150	142305	3268.59	2413.89	2327.53	1659.28	3866.58
LtVOC877	2H-Pyran-2-one,5,6-dihydro-6-pentyl-	49763.7	41967.4	38938	39711.6	41123.9	6360.57	7951.78	7162.04	11244.9	8215.32	7675.8	6607.38	13697	9398.92	8121.77	117284	83645.7	75504.3	67882.6	104108	27614.5	38351.1	50006.9	61952.3	51344.2	9	9	9	9	9
LtVOC878	(4,4-Dimethyl-2,4,5,6-tetrahydro-1H-inden-2-yl)acetic Acid	31358.4	28130.8	23723.4	20961.7	22349.8	5739.94	9381	5893.88	9525.47	10017	2736.25	2781.17	2423.73	3338.47	4586.21	156796	141867	136880	129385	137046	11970.1	14637.4	12232.3	15737.7	11240.2	2555.26	1581.94	9	2520.05	2302.08
LtVOC879	3-Hexanone	9	9	9	9	9	9	9	9	9	9	28220.5	26571.1	28294.8	30497.5	27725	9	9	9	9	9	13836.5	19252.1	10840.9	11662.6	10459.6	159705	152561	149007	139336	146612
LtVOC880	Nitroguanidine	17631.8	15289.7	16958.7	14611.2	18570.5	7328.41	4845.77	9021.47	8278.23	8230.53	5068.64	8475.37	7881.98	8641.4	7812.4	48933.5	37825.3	33079.7	38214.2	41716.9	70339.6	83196.6	110283	101652	90680	29608.4	27056.6	29842.9	26395.1	26400.9
LtVOC881	3-Octen-2-one,7-methyl-	2071.98	875.351	1481	1350.53	1170.48	7837.8	6998.36	8798.91	8335.15	8835.46	80630.9	77565.3	77089.7	76034.6	74207	94116.8	87574.9	79841.3	90885	94465.5	3147.45	3616.43	2658.52	4341.68	3344.57	11787	12614.4	7880.05	8365.72	8468.26
LtVOC882	Propanoic acid,2-methyl-,pentyl ester	4173.84	3776.85	2929.21	5116.91	4787.94	13647.8	4767.47	12556.2	11821.6	11817	13022.5	10987	11361.4	11709	12723.9	135668	132722	119205	126592	131075	23171.8	5265.67	31492.3	33704.7	25016.9	3489.29	2709.03	3578.35	2155.72	2106.32
LtVOC883	Acetylacetone	9	9	9	9	9	9	9	9	9	9	27271.8	26201	24637.2	28772.9	28525.4	9	9	9	9	9	10943.5	14868.8	8040.1	12833.9	9482.39	155034	138720	142233	140426	140377
LtVOC884	Ethyl trans-4-decenoate	9	9	9	9	9	9	9	9	9	9	9	9	9	9	9	9	9	9	9	9	169689	235020	170701	178046	152701	9	9	9	9	9
LtVOC885	Maltol	1896.11	1299.63	1108.49	9	1423.99	6426.74	6573.97	6817.57	7264.66	7334.11	77039.3	77801	75822.9	71581	66250.7	86276.1	79029.2	74413.3	90231.2	87658.1	2626.78	3298.27	3340.67	3872.7	5147.22	10298.9	10434	8358.09	8330.62	8252.94
LtVOC886	o-Xylene	18812.4	11541	11165.7	12835.8	11456.5	19109.6	17843.2	13692.1	22436.3	25286.8	51098.5	44546.8	43391.4	45287.5	107584	34182	40145.3	38412.9	43360.4	41504	3763.24	5103.36	4226.45	5757.24	3413.3	37082.9	42687.2	43844.3	39047.7	39492.3
LtVOC887	Benzene,2-ethyl-1,4-dimethyl-	19488.9	13205.4	11493.6	10612.5	14929.5	4632.69	4097.45	5418.76	7986.43	6609.17	3038.59	3580.07	2435.63	2148.3	4280.23	137304	106967	100561	123191	137731	23836.2	22440.5	30483.7	29501.8	26845.4	3857.61	4108.77	6095.84	3365.25	4354.79
LtVOC888	4-Sec-butyl-2-tert-butylphenol	32093.2	27299.3	25310.9	22438.2	28261.2	23202.1	24497.4	28889.5	31216	22954.4	15353.4	19064.6	13697.9	15726.8	13565.8	90713.1	68098.8	64660.1	72429.1	85665.8	15415.9	23685.9	17453.4	25775.9	18928.4	7611.31	5904.01	10337.3	6659.56	5177.17
LtVOC889	4-Piperidinone,1,3-dimethyl-	9	9	9	9	9	9	9	9	9	9	9	9	9	9	9	61406.6	50059.4	43055.3	60257.1	54385.9	44488.5	62175.9	49741.3	52113.9	45840.2	74734.5	68862.3	56753	65202.7	65408.3
LtVOC890	Naphthalene,1,8-dimethyl-	48405.8	48676.4	42317.6	55187.2	49395.1	9308.33	6139.25	7486.22	10217.3	9473.25	14338.1	13936.3	15982.3	13908.9	11444.9	102382	77686.6	60690.6	74553	91677.2	9286.02	10951	14333.2	15362.1	13807	4845.21	2098.68	4844.15	4760.39	2685.29
LtVOC891	DiSulfur compounds,methyl 2-propenyl	6229.79	3809.06	4049.97	5003.05	3977.14	3445.26	3832.32	2865.03	5477.12	4797.92	7941.69	6633.55	8245.15	6236.93	6063.07	35955.2	28311.2	26096.5	30927.3	42644.5	115324	132052	112133	136677	105708	9	9	9	9	9
LtVOC892	Naphthalene,1,2,3,4-tetrahydro-	14232.7	13450.6	11871.6	13842.3	12786.5	9	9	9	9	9	43476.2	43054.2	39261.2	43855.2	45408.2	13380.4	13408.4	12589.1	13731.9	13093.9	42329.7	51475.3	45847.1	45299.5	43247.2	51868.9	50581.8	52426	50643.6	51507
LtVOC893	Benzene,1-methoxy-4-phenoxy-	62271.9	69986.4	66148.5	65988.1	62260.3	17050.1	14704.5	20030.1	18146.6	19146.1	10231.4	9427.1	9925.39	10822.4	10610.3	71230.3	61939.7	54827.5	59430.8	58839.4	7032.91	9027.16	7245.24	7187.58	7634.97	1793.26	2137.54	2284.67	2547.35	2853.94
LtVOC894	2-Heptanone	9	9	9	9	9	9	9	9	9	9	40854.9	35423.8	35751.6	36640.6	34180.5	9	9	9	9	9	40019.6	50061.9	40094.6	45540.4	39025.3	91523.3	83333.6	83528.5	82881.9	80963.4
LtVOC895	Hexa-2,4-diyn-1-ylbenzene	42541.1	40709.2	38077.6	36976.4	39321.2	8110.56	4941.61	6632.05	7348.14	6048.69	11350.2	9303.12	9621.08	10751.7	9833.31	104662	73202.8	63300.3	72781.9	93627	15419.1	15685.5	21006.9	24067.3	20397.8	2739.18	1870.89	1624.58	2028.87	3609.68
LtVOC896	Fumaric Acid	15672.8	9200.98	10310.4	9193.55	8601.29	2651.26	6446.66	4293.84	4582.96	9	39244	57869.6	39858.9	43394.6	53388.8	9234.5	10279.8	6258.35	6905.66	13466.7	12367.5	27507.4	9577.46	15262.5	13144.7	76799.2	76003	76831.4	70605.3	67289.3
LtVOC897	Heptanoic Acid	4008.21	4069.2	3000.95	2201.36	1448.19	4716	6110.28	4869.43	4395.61	4336.23	9483.11	9733.83	9151.18	10135.9	8839.42	9290.16	9657.59	8509.51	7971.87	9386.15	98118.5	109504	119170	137518	119841	15282.7	15235.7	16697	12238.2	15509.9
LtVOC898	2,5-FurandicarboxAldehyde	9	9	9	9	9	1608.31	1255.59	2000.55	2755.89	3971.31	13433.4	11390.3	13102.1	13383.7	11982.8	41992.2	30630.5	34030.3	47417.7	43721.5	58827.1	74738.3	70821.7	80441.2	69047.8	34727.6	31052.5	30471.5	31725.6	32498.3
LtVOC899	Dimethyl phthalate	64667.1	65092.4	56508.9	58672.1	62436.2	17328.3	11867.9	16926.7	14623.4	14115.5	7748.95	7829.35	8166.23	6301.73	7200.88	68635.2	57899.2	55465	61326.6	59788.3	9480.75	13056.2	13467	15697.7	11123.1	9	9	9	9	9
LtVOC900	2-Cyclohexen-1-one	4477.37	3598.33	3265.27	2633.38	3738.09	2755.1	3217.03	2444.32	3335.63	5184.77	6549.03	4203.39	6370.85	6518.33	7069.69	31346.2	24893.1	21015.9	25965.8	36446.7	102235	119432	98570.2	115522	95217.9	6832.78	8085.69	9849.86	11869.3	10983.5
LtVOC901	Dibenzofuran,2-methoxy-	24220.5	26805.5	34809.4	27284.5	21408.7	14259.6	4466.66	8458.76	10778.7	7757.67	26790.4	37038.5	30776.6	37758.8	34948.3	21651.6	35450.1	31705.5	33746.9	31502.6	12292.8	9376.6	6398.17	10177.3	9367.16	46114.1	49740.1	45675.6	37431.4	52698.6
LtVOC902	DextroamphetAmine	9	9	9	9	9	9	9	9	9	9	45596.1	42913.4	50742.3	50533.6	53240.7	13701.6	16046.8	21308.3	11584.3	15638.8	9	9	9	9	9	94241.1	87022.7	91732.2	92513.3	92923.5
LtVOC903	Hexadecane,2-methyl-	14877.1	18447.5	15931.9	18395.9	17398.5	10352.3	13077	9120.4	8762.32	8533.53	2073.61	2044.18	2449.37	2043.38	1891.73	106790	108784	112428	107743	105037	15147.4	24425.6	17227.5	19395.9	13998.6	9	9	9	9	9
LtVOC904	1H-Pyrrole-2-carboxAldehyde	5061.9	4969.59	5560.54	6275.7	7202.71	6030.14	9899.81	6655.22	8195.29	8149.53	24586.4	23813.6	23263.9	24887.1	21161.8	10657.1	9978.15	5997.19	11579.1	10996.3	70859	105302	92822.4	105628	89660.2	14647.9	16079	12767.3	14400.3	17560.9
LtVOC905	2-Butanone,4-(2,6,6-trimethyl-2-cyclohexen-1-yl)-	9	9	9	9	9	9	9	9	9	9	9	9	9	9	9	9	9	9	9	9	103209	115642	121125	148977	113454	35855.7	27619.5	36642.5	32371.2	30808.6
LtVOC906	Cathinone	9	9	9	9	9	9	9	9	9	9	9	9	9	9	9	9	9	9	9	9	146564	145338	151439	173182	138515	9	9	9	9	9
LtVOC907	BenzAldehyde	9	9	9	9	9	9	9	9	9	9	4931.65	7436.05	4545.46	5137.08	9952.35	53668.5	40093.1	38286.2	44738.3	48702.2	39435.4	55425.7	57439.5	96581.4	57042	33110.8	37120.4	34118.6	38414.3	41107.2
LtVOC908	Benzoic acid,3,5-dihydroxy-,methyl ester	97929.9	79363.2	70938.5	75654.4	88154	19516.8	48398.5	22706.9	20886.4	19872.8	3018.43	9	9	1927.97	2506.63	17142.4	11469.1	12346	14805	15701.4	16000.9	48188.9	14799.7	17047.3	13413.3	9	9	9	9	9
LtVOC909	Phenol,2-methoxy-4-(2-propenyl)-,acetate	44286	40339.1	41789.9	39170.1	39822.1	9044.88	8914.06	10115.4	10957.9	9779.98	7459.11	8501.98	6061.93	5507.91	5437.4	84759.3	66729.7	62007	66536.6	78578.6	12360.6	15853.7	18032.1	19150.4	20112	9	9	9	9	9
LtVOC910	(S)-(-)-(4-Isopropenyl-1-cyclohexenyl)methanol	7858.18	8017.42	8271.38	8337.91	7980.59	9	9	9	9	9	22741.8	27395	26403	26978.5	27309.9	9	9	9	9	9	30354.7	42107.5	36170.6	42839.5	45446.9	72096.7	72404.1	72434	64425.8	70303.3
LtVOC911	4H-Pyran-4-one,5-hydroxy-2-(hydroxymethyl)-	9	9	9	9	9	9	9	9	9	9	9	9	9	9	9	9	9	9	9	9	112130	154881	148513	168851	132854	9	9	9	9	9
LtVOC912	p-Isopropoxyaniline	18713.8	13342.5	13975.2	15826.2	13207.4	9	9	9	9	9	15565.9	18236	16452.3	18273.8	19474.1	46175.7	38303	33711	40968.1	43747.3	21052.5	10685	6339.62	9652.11	11579.6	56219	51885.2	56987.4	60829	56469.3
LtVOC913	2-Furancarboxylic acid	9	9	9	9	9	6015.82	10706.9	8125.95	6067.52	8067.74	29212.2	29121.9	29090.4	30182.3	29570.3	11702.7	6881.2	6619.08	6408.54	6786.27	9729.61	14027.3	15217.7	15922.5	14899.2	88631.8	75654.9	79026.8	75824.7	83322.9
LtVOC914	2,4-Dimethyldodecane	5736.46	6367.32	5956.22	5656.56	4842.39	1147.25	507.602	1428.16	1325.1	2277.07	48089.9	47040.1	48847.1	47875.9	51296.3	19528.5	16163.8	12516.5	15770	17987.7	9	9	9	9	9	69342.1	67774.5	67740.7	63862.3	64791.5
LtVOC915	Ethanone,1-(3,5-dimethylpyrazinyl)-	9	9	9	9	9	2975.48	1578.78	2336.8	2617.83	9	9	9	9	9	9	49707.8	37342.5	33839.7	46319.6	64194.4	84202.2	110472	80093.8	83981.2	80498.3	9	9	9	9	9
LtVOC916	1-Iodoundecane	43612	49117.2	40478.1	43167.2	44354.5	18395.4	15040.6	16684.5	21073.3	17512.6	7248.75	9249.13	10947.2	10638.4	7699.21	50760.8	50520.3	47379.6	47620.5	48277.4	10559.9	8871.8	10506.5	14447.6	13887.8	2985.59	3921.2	4091.36	4246.71	4945.73
LtVOC917	3,6-Heptadien-2-ol,2,5,5-trimethyl-,(E)-	9	9	9	9	9	9	9	9	9	9	9	9	9	9	9	1177.97	1145.02	1234.05	2497.08	1144.87	115307	134319	131870	158127	129842	9	9	9	9	9
LtVOC918	Heptanoic acid,ethyl ester	1453.2	9	1611.27	1852.3	701.01	55624.5	34354.2	58130.4	58314.2	58423.2	31849.2	30612.1	29862.4	33683.8	30916.6	23756.9	19449.3	21191.8	21073.2	23330.8	8336.65	7489.87	9666.04	13338.4	9544.6	14985.8	15736.2	11988.9	14164.3	15417.2
LtVOC919	Glycerin	18463	15643.3	14789.8	14127.4	15001.7	3074.31	2581.49	1813.23	5451.35	4419.51	6855.65	5422.39	7314.92	5664.04	6648.47	53953	44751.7	41364.4	47885.1	55604.4	49689.7	60286.2	52835.2	61129	51802.8	748.653	1175.98	1230.97	1304.87	1271.52
LtVOC920	Ethyl 4-acetoxybutanoate	9	9	9	9	9	16235.9	11843.5	19557.7	15755.9	15072.8	30272.8	35246.5	35176.7	39119.8	31826.7	46155	43728.5	39200.5	45441.6	44881.2	34400.3	39907	33494.6	37817.6	29948.7	9	9	9	9	9
LtVOC921	5'-Hydroxy-2',3',4'-trimethylacetophenone	35445.8	32743.1	22090.9	24354.9	32713.5	16169.6	18437.3	27781.5	30443.5	21409.1	16880.6	16813.8	21612.5	19764.9	20031.5	46583.3	26803.6	20762.1	26086.3	37143.5	9155.83	20687.2	12069.8	15228.2	17305	12982.3	9473.39	7901.01	6909.25	7958.98
LtVOC922	4-Heptanone,oxime	9	9	9	9	9	9	9	9	9	9	9	9	9	9	9	9	9	9	9	9	111389	112108	117637	129474	117263	8759.79	6712.64	8953.49	7595.47	4497.8
LtVOC923	Benzene,1,1'-[oxybis(methylene)]bis-	17271.8	13109.2	13284.8	12790.1	12613.8	5641.96	13220.2	10286.9	8869.35	10623.1	9	9	9	9	9	87265.2	83907.2	91070.4	68972.7	75085.8	11022.9	27145.6	8796.01	25487	22860.7	9	9	9	9	9
LtVOC924	Naphthalene,1,2-dihydro-4,5,7-trimethyl-	29734.4	29346	27437.5	29791.1	26287.1	6561.26	4369.91	4245.19	6672.56	5604.57	6229.49	7550.54	7409.08	5742.71	7103.81	55708.3	40719.4	35872.2	40095.6	46199.8	32077.9	33904.6	37704.5	42184.6	37407.3	9	9	9	9	9
LtVOC925	9-Oxononanoic Acid	28797	29588.2	21875.6	23151.5	25181.3	24385.3	19460.8	29098.7	28892.5	26073.9	5421.54	6104.92	6783.76	8055.14	5424.87	40685.4	28218.5	25589	29445.3	33266.2	15489.3	17062.5	22866.9	26828.6	22256.2	7106.21	7932.45	8146.12	5256.89	6395.86
LtVOC926	2(5H)-Furanone,5-ethyl-	17343.2	9971.72	12982.8	11297.1	11993.2	2697.82	3705.05	1696.82	4026.21	4958.53	7561.49	5817.43	8263.2	6698.12	5883.89	47216.1	38066.5	35137.3	39479.6	50595	46296.5	51873.7	54382.5	54695	49645.7	9	9	9	9	9
LtVOC927	1-Butanol,3-methyl-,acetate	9	9	9	9	9	9	9	9	9	9	9	9	9	9	9	48623.7	65466.9	59019	87142.3	80974.1	43549.2	46375.2	43853	56639.2	43893.5	9	9	9	9	9
LtVOC928	1-Hepten-3-one	9	9	9	9	9	9	9	9	9	9	13524.5	14544.9	14879.4	15145.3	17225.8	9	9	9	9	9	9	9	9	9	9	88724.5	92621.9	101594	95952.8	103016
LtVOC929	2(3H)-Furanone,5-butyldihydro-4-methyl-,cis-	9	9	9	9	9	9	9	9	9	9	9	9	9	9	9	9	9	9	9	9	101985	106172	107448	126001	98756.5	9	9	9	9	9
LtVOC930	1,2-Hexanediol,2-methyl-	2215.94	1716.04	1572.03	1402.65	1686	2884.78	3852.22	2522.7	4064.32	3709.57	2706.32	3257.52	4392.39	2857.44	3335.89	4239.06	3522.04	2615.75	4533.15	4994.26	84873.5	97496.7	92081.3	110864	91511.6	9	9	9	9	9
LtVOC931	n-Capric acid isobutyl ester	13133	13970.4	9538.3	11410.4	8622	3424.61	6133.27	4885.79	5404.96	4259.67	9	9	9	9	9	88087.4	75470	82950.3	81512	69601.1	10942.2	13958.9	9141.02	9763.6	12137.4	9	9	9	9	9
LtVOC932	Allyl isovalerate	3193.4	4458.64	2816.4	3633.37	2043.73	9	9	9	9	9	5471.23	4642.22	5375.69	4529.36	6009.63	18471.1	16252.8	15972.5	21063.8	25912.1	75139.2	89566.5	74408.2	85812.3	68176.4	9	9	9	9	9
LtVOC933	Ethylbenzene	4311.39	6114.83	5672.39	4805.58	5306.26	8300.53	9137.79	6808.84	9043.61	12375.7	32043.6	24235.8	32012.6	32524.7	85857.2	22416.5	22698.8	25672.2	25492.2	29544.8	2250.94	5376.37	4176.96	3952.98	7539.27	22383.4	22637	20447.6	19238.9	20120.1
LtVOC934	Pyrazinamide	29632.1	28027.1	23858.8	27327.4	31983.2	24581.1	20089.5	25821.3	26843.6	27917.9	19648	11677.9	24113.2	14253.8	19580.2	45032	26411.3	30677.6	30305.3	41722.3	9	9	9	9	9	9	9	9	9	9
LtVOC935	aR-Himachalene	16266.6	12900.3	16616.2	14151.6	17178.2	12079.7	7088.08	10260.8	10248.9	11444.8	5065.79	4954.65	5008.3	4984.84	4767.71	71707.5	61309.2	59213.5	56694.9	71852.3	7174.12	9955.43	10078.7	10576.1	12505.2	9	9	9	9	9
LtVOC936	Quinoline	9	9	9	9	9	8105.6	6319.47	8405.91	7163.09	5713.73	5431.35	6102.25	3794.02	5551.97	5850.29	12524.7	10590.5	12618.2	11905.2	14015.8	66755.9	126155	57726	67244.8	54888.2	4939.36	5336.53	5710.54	5119.61	4323.37
LtVOC937	Octanoic acid,2-pentyl ester	15463.1	15521.6	16965.4	17684.7	18105.3	4307.56	4242.17	5728.15	5492.9	4932.96	5764.86	6998.71	6065.06	6471.66	5520.65	68793.2	49903.3	39707.9	48245.1	58791.8	15073.3	18546.2	23102.4	26910.4	25338.4	9	9	9	9	9
LtVOC938	Pyrazine,2,6-dimethyl-	4214.15	2205.16	1721.26	2417.64	1884.19	1537.33	2207.94	1701.68	1762.61	2484.87	5005.37	4438.57	3567.84	3956.58	4104.52	22266.1	16429.6	16735.5	18944.1	26984.4	68020.9	87259.4	67698.2	82648.1	62460.3	9	9	9	9	9
LtVOC939	Naphthalene,1,2-dihydro-1,1,6-trimethyl-	31817.3	33406.2	31321.3	32213.2	31507	12785.4	11425.2	14865.7	15502.1	12042.8	12547.4	11511.6	10190.5	10191.9	11828.5	44168.9	37184.9	37269.7	36253.5	37567.1	5091.01	4003.76	4916.42	5657.31	5769.2	2818	2458.43	1316.03	2149.92	1253.94
LtVOC940	Pentanoic acid,4-methyl-,ethyl ester	14362.6	10356.3	10581.2	10811.3	10714.6	3021.02	2382.61	2445.12	3930.64	4932.5	6726.14	5717.49	4736.75	4923.04	4175.41	40022	35854.4	30791.3	34174.8	43861.1	41175.3	42760.5	41907.9	55554.4	39783.9	723.163	1370.5	613.651	420.523	1070.25
LtVOC941	Thiazole,5-ethyl-2,4-dimethyl-	9	9	9	9	9	9	9	9	9	9	21290.5	21160.2	16998	24204.1	21732.3	4442.71	6072.51	5547.03	4951.64	8548.74	17177.2	20864.2	18360	23230.7	18704	57049.3	53620.6	54373.2	53931.7	55452.7
LtVOC942	Heptanoic acid,octyl ester	11846.1	10639.2	9372.32	9598.87	9681.56	9	9	9	9	9	9	9	9	9	9	96912.1	84157.8	80156	79746.7	66232.2	8917.59	6456.49	10138.6	8696.71	8647.98	9	9	9	9	9
LtVOC943	Ethyl 2-hydroxybenzyl sulfone	9	9	9	9	9	9	9	9	9	9	36279.9	34339.9	37841.7	39637.2	40026.1	9	9	9	9	9	9	9	9	9	9	60256.2	65767.2	63871.7	57771.1	65242.1
LtVOC944	BenzeneacetAldehyde,.alpha.-(2-methylpropylidene)-	21292.4	21504.9	20291	18412.9	20763.8	4206.72	4934.96	4379.05	4506.39	4981.85	7260.85	7827.2	8824.42	6154.17	8959.86	59067.5	44983.4	35794.8	43164.9	55175.6	11922.6	12136.2	18742	18672.8	17315.3	2355.62	1863.34	1781.81	1366.98	2462.29
LtVOC945	Avocadynofuran	55035	53551.5	38528.9	40151.8	48644.5	9	9	9	9	9	21992.9	19105.8	20332.2	25299.1	20090.6	9	9	9	9	9	9	9	9	9	9	29667.8	29903.3	30880.9	26808.5	30923.8
LtVOC946	Phenol,2-methoxy-4-propyl-	21879.8	15363.5	12584.4	19227.5	23540.4	9	9	9	9	9	9	9	9	9	9	26207.4	20820.4	17508	21340.8	25431.4	38768.1	39087.6	48544.3	50581.3	49046	9870.38	11955.9	10982.9	9702.8	10217.7
LtVOC947	1H-Indene,1-ethylidene-	9	9	9	9	9	9	9	9	9	9	21300.6	24982.2	22167.2	27693.5	28439	9	9	9	9	9	9	9	9	9	9	74401.1	74633.8	71431.1	67186.7	61674
LtVOC948	Methyl p-tolyloxyacetate	9	9	9	9	9	9	9	9	9	9	3929.18	4095.63	4726.01	4365.56	5211.57	9	1315.11	1244.85	9	867.015	2289.15	3093.4	3357.39	3641.58	2562.51	94695.8	83214	90894.2	83868.7	76137.5
LtVOC949	1-Pentanol,5-[(tetrahydro-2H-pyran-2-yl)oxy]-	22463.5	21286.3	16854.4	20113	18190.4	19656.8	10459.3	21771.8	24324.6	24799.4	9481.01	9305.34	8229.58	9577.11	10376.3	12893.4	15175.3	12209.8	12813.4	15055.8	20204.5	19944.4	27742	29390.7	23596.5	5389.1	8414.43	6313.89	3973.26	9123.43
LtVOC950	BenzAldehyde,2-ethyl-	10377.6	10637.8	7246.41	9596.31	8575.86	5460.08	6914.74	7660.15	8030.94	9347.26	7428.29	6481.05	6495.17	8092.47	7758.75	9	9	9	9	9	60222.3	88385.6	56064.4	60649.4	56443.4	5617.35	5978.18	4925.22	3377.55	4274.88
LtVOC951	Decane,3-ethyl-3-methyl-	3122.23	2888.52	3604.58	2308.28	1837.74	9	9	9	9	9	9	9	9	9	9	9	9	9	9	9	65017.2	72093.2	98312.1	112636	101882	9	9	9	9	9
LtVOC952	1,2-HydrazinedicarboxAldehyde	9	9	9	9	9	9	9	9	9	9	78688	79840	73267	79131	84497.6	9	9	9	9	9	2988	2214.79	3724	4206	2576	9718	8473	9854	8892	9486
LtVOC953	Phenol,3-nitro-	24947.5	22117.9	19637.1	22199	21643.2	2574.42	3073.65	4056.61	4027	4301.52	7706.79	6203.41	6959.22	5729.01	4292.39	61329.4	44769.3	40690.8	39699.1	49581.9	7429.13	9966.8	13209.5	13271.5	11740.7	9	9	9	9	9
LtVOC954	TriSulfur compounds,methyl 2-propenyl	9	9	9	9	9	2500.26	4061.58	3051.14	3274.66	2228.44	22924.5	22735.9	22111.3	23726.8	24670.9	19036.3	17568.7	17371.2	18024.9	21351.2	5800.53	6303.6	5915.51	6164.24	5851.02	39566	37824.3	38440.4	37977.3	39049.7
LtVOC955	2(3H)-Furanone,dihydro-5,5-dimethyl-4-(3-oxobutyl)-	3570.97	4129.55	4613.3	2866.97	3545.61	5180.77	8431.32	6641.93	5417.16	6106.73	1192.51	1317.98	1701.51	1817.73	1570.74	52470.2	47396.6	40811.4	44218.8	43038.2	24144.9	39112.9	29776.8	35289.1	31760.8	9	9	9	9	9
LtVOC956	Diphenyl ether	9	9	9	9	9	9	9	9	9	9	9	850.308	620.941	726.567	539.308	3362.07	1013.24	1146.31	985.386	2574.04	46050.2	57590.6	71969.7	89982.5	69470.1	19395.7	17710.3	20989.8	21125.5	17511.7
LtVOC957	2,5-di-tert-Butyl-1,4-benzoquinone	16132.1	12027.1	11248.3	11736.6	12243.8	13797.2	13680.5	14609.5	13496.4	12913.4	4766.86	7284.99	7219.15	5429.09	6165.59	48085.7	43097.7	42728	42905.2	39416.2	8093.82	10536.1	9057.96	11176	7972.77	3234.54	2621.17	1673.77	3199.01	3103.16
LtVOC958	(5R,8aR)-5-Propyloctahydroindolizine	9	9	9	9	9	9	9	9	9	9	10483.3	12211.3	13063.8	7685.21	15599.1	9	9	9	9	9	9	9	9	9	9	86016.2	80572.6	82310.3	67803.9	63320.2
LtVOC959	Butanedioic acid,dipropyl ester	9	9	9	9	9	9	9	9	9	9	9	9	9	9	9	9	9	9	9	9	79207.7	118473	78196.2	81813.2	74866.3	9	9	9	9	9
LtVOC960	Caryophyllene oxide	9	9	9	9	9	23485.5	35345.3	29996.4	22998.8	26583.6	9	9	9	9	9	9	9	9	9	9	14404.9	17618	20327.6	17720.6	12930.9	45464.7	44875.7	45778.5	30894	43026
LtVOC961	Benzene,(2-methoxyethyl)-	9	9	9	9	9	3632.74	5126.48	2575.1	4392.63	3871.84	11418.8	6905.3	9335.99	10038.8	9207.62	6983.95	6649.7	7334.92	6283.44	7786.41	42996.5	50277.4	53314.3	58511.5	50428.9	18202.3	13503.4	13174	14116.7	11980.9
LtVOC962	AmphetAmine	9	9	9	9	9	9	9	9	9	9	22838.1	24576.2	26691.8	25143.4	20894.9	6231.82	2839.86	3840.36	4330	1526.82	9	9	9	9	9	55064.6	56917.1	55532	57047.7	54804.9
LtVOC963	Pyrazine,2-methoxy-3-methyl-	30924.4	22254	22679	22060.9	18048.1	5065.1	3697.13	4379.89	5016.82	4205.01	2409.75	2313.63	2126.24	3529.09	3436.79	27658.5	23055.6	18937.5	26069	33441.7	17781.5	18767.3	17723	19631.5	18104.3	3822.44	2015.48	3770.59	2799.31	2077.56
LtVOC964	Hexanoic acid,anhydride	13499.4	12143.6	9559.69	9486.43	12893.5	2748.88	4288.35	3251.5	3154.26	3018.01	3230.73	3253.33	2961.88	2400.89	3426.31	58237.2	46192.7	44571.4	47608.7	55921.5	8115.39	6834.28	7290.28	11381.9	9933.08	9	9	9	9	9
LtVOC965	Thiazole,4,5-dimethyl-	4137.99	3548.64	3941.52	4433.48	3369.48	1692.61	1578.31	1615.91	1919.55	2839.1	8354.55	7190.52	9284.56	6536.99	6912.68	36143.8	29214.6	25362.3	27756.7	36946.4	24854.9	27572.1	22757	29715.3	19101.2	6039.88	5610.14	7635.03	5788.44	7545.26
LtVOC966	7-Octen-2-ol	11389.2	8098.36	8608.84	8870.94	7730.03	1673.08	2246.13	1599.03	2849.8	3344.28	3933.83	2854.98	3519.71	2896.45	3944.57	34480.7	23717.4	20791.8	23861.8	33701.9	27620.6	30983.2	31615.6	38841.1	35958.5	9	9	9	9	9
LtVOC967	Benzene,(methylthio)-	9	9	9	9	9	9	9	9	9	9	65718.6	70289.3	74368.9	80154.8	74957.1	9	9	9	9	9	9	9	9	9	9	9	9	9	9	9
LtVOC968	Coumarin	14762.1	13254	14218.8	12669.6	12101.7	3106.03	5127.83	4668.52	3170.26	3743.75	3727.5	2154.95	2175.65	1987.17	1906.18	49008.7	36743.3	30102.2	34342.2	45910.9	8607.15	6500.01	15854.1	14795	22853.6	9	9	9	9	9
LtVOC969	Acetamide,N-(aminocarbonyl)-	9	9	9	9	9	9	9	9	9	9	33796.9	34550.8	32289.5	27490.3	34803.1	9	9	9	9	9	9	9	9	9	9	42080.5	39074.5	40994.2	37110.1	37375
LtVOC970	2-Acetyl-1,3-cyclohexanedione	24239.8	18536	11488.6	14883.6	18820	9	9	9	9	9	9	9	9	9	9	23046.1	14900.2	12989	20696.9	22283.6	22659.9	27437.2	36233.4	44973.8	41738.7	9	9	9	9	9
LtVOC971	5-Methyl-2-thiophenecarboxaldehyde	5265.31	4767.55	5232.51	4678.02	4698.06	4082.35	4885.56	5422.72	3748.94	4723.82	6599.93	5905.47	9657.58	10074.2	5769	15644.6	13902	15561.4	15856.5	15507.3	23513.4	42986.4	30683.6	37964.4	31905.8	6726.92	4280.86	4198.57	5013.27	4729.03
LtVOC972	3,6-Dimethyl-4H-furo[3,2-c]pyran-4-one	11886.4	12077.7	11663.1	11385.1	12114.5	3394.43	1962.99	3626.23	2578.4	1852.71	4739.84	4338.59	4516.44	4602.56	4342.79	39193.1	28176.1	26456.4	26930.9	37673.2	12088.7	14282.7	16477.1	20656.2	17737.2	2730.07	2642.27	4302.39	3146.1	2591.89
LtVOC973	2-Acetyl-3-methylbenzo[b]thiophene	25606.6	22066.5	18175.6	22851.9	25673.3	6009.92	8898.79	8235.68	10552.7	7041.56	8662.48	11977.7	7982.14	8109.55	8793.75	14337	18457.5	7522.75	11575.3	17149.2	4820.2	7927.48	7439.21	10036.9	12193.9	6012.34	5871.37	7130.56	6889.53	6499
LtVOC974	Styrene	9	9	9	9	9	9	9	9	9	9	25107.4	14385.3	15670.8	22786.1	179003	7779.22	11835.1	13808.2	12934.6	13403.7	9	9	9	9	9	5020.26	6155.31	5576.42	3555.71	4874.27
LtVOC975	Butanoic acid,2-methyl-,propyl ester	3825.92	6150.67	5260.96	4061.58	4579.31	9	9	9	9	9	9159.78	9700.01	11471.5	10953.9	11796.9	18265.4	11804.9	13665	19095.9	21280.8	14130.8	21533.3	16910.3	20835.3	17859.7	14702.5	18423.3	16152.7	17247.6	18920.6
LtVOC976	Undecane,4-methyl-	2617.78	1332.3	1656.99	2071.06	2118.2	1737.59	4176.3	3251.65	2475.59	2980.63	16140.4	15665.2	16214.3	14182.6	15628.7	20394.5	17311.5	17579.1	17689.3	18826.3	5027.47	4881.19	4456.15	5010.55	6129.97	24436.5	22741.2	20143.3	21235.9	19775.5
LtVOC977	Octanoic acid,methyl ester	9	9	9	9	9	9	9	9	9	9	25789.3	27047.9	25675.5	25877.7	29366.5	9	9	9	9	9	9	9	9	9	9	37122.4	40237.7	38813.7	37184.2	36860.8
LtVOC978	Heptane,1,1-dimethoxy-	9	9	9	9	9	4987.59	2589.55	5301.82	3569.01	4548.95	4681.65	4244.74	5232.4	5007.01	3724.05	45512.2	43847.3	45304.5	43358	44307	8118.3	2544.54	12495.4	11717.5	10993.6	9	9	9	9	9
LtVOC979	Vanillin	9	9	9	9	9	9	9	9	9	9	9	9	9	9	9	1447.33	1913.67	1270.93	1593.59	2614.99	32395.5	39244.1	51033.8	57690.1	46731.2	15629.4	14141.7	15066.4	16147.2	13573.8
LtVOC980	2(1H)-Pyridinone,3-acetyl-4-hydroxy-6-methyl-	10637.5	10781.6	11216.2	8888.7	10060.3	3059.48	3600.53	5381.63	4923.86	3332.59	9	2095.78	4723.72	2864.8	5987.7	29252	23774.1	20051.8	21845	27043.5	16143	19864.4	23240.2	20737.8	20030.8	9	9	9	9	9
LtVOC981	2H-Pyran,2-ethenyltetrahydro-2,6,6-trimethyl-	19954.9	13946.1	12278.7	15567.5	13428.8	9	9	9	9	9	9	9	9	9	9	32692.8	22401.3	21559.4	26730.6	33009	17942.7	21655.5	17756.1	21703.3	17782.2	9	9	9	9	9
LtVOC982	Acetic Acid,(acetyloxy)-	9	9	9	9	9	9	9	9	9	9	5718	2940	3896	4166	3073	9	9	9	9	9	47807	55720	42654	56919	48898	6996	6924	6902	4848	7690
LtVOC983	2-Isobutylthiazole	4197.76	2722.15	2068.34	2321.68	3658.06	9	9	9	9	9	9	9	9	9	9	29172.6	23313.6	20256.8	24797.4	30482.5	27288.5	33779.1	27273.7	37754.7	28212.2	9	9	9	9	9
LtVOC984	2(3H)-Furanone,5-(acetyloxy)dihydro-5-methyl-	2333.04	4388.22	3198.2	2022.41	3444.24	9	9	9	9	9	11217.9	10731.1	10288.8	12670.8	12769.7	9	9	9	9	9	15675	15071.8	22601.5	22032.2	20881	27464.4	25005.7	26587.5	23967	23097.9
LtVOC985	Anabasine	11888.2	10765.1	10949.6	11042.7	11336	4120.71	1885.4	2452.49	2931.11	2426.95	3088.14	2734	5723.4	5685.94	5450.37	37801.1	24012	18879.4	22275.1	28237.9	8929.05	15174.1	12633.7	17570.6	16570.6	9	9	9	9	9
LtVOC986	1-Butanol,2-methyl-,acetate	9	9	9	9	9	9	9	9	9	9	9	9	9	9	9	9	9	9	9	9	9	9	9	9	9	49292.4	43037.4	59446.9	55224.4	55763.7
LtVOC987	Benzene,2-methyl-1,4-bis(1-methylethyl)-	9	9	9	9	9	9	9	9	9	9	11981.1	13013.8	13032.3	12496.2	14184.5	9	9	9	9	9	24337.9	25266.1	22086.5	22930.7	24799.4	16960.8	14046.8	15408.3	14477.8	15196.6
LtVOC988	1,1,7,7a-Tetramethyl-1a,2,6,7,7a,7b-hexahydro-1H-cyclopropa[a]naphthalene	12450.1	13733.7	10182.5	12815.2	13162.3	3003.64	3101.63	2960.17	3321.96	3221.47	2042.68	1972.4	1578.01	1644.21	1171.42	30371.3	23013	22202.3	22271.6	26708.9	6081.11	6885.61	9875.03	9491.64	9754.25	1284.98	776.283	993.562	951.293	758.691
LtVOC989	Propanoic acid,2-methyl-,2-methylbutyl ester	7763.49	9719.18	10089.1	8664.7	8646.65	6055.21	6359.78	5425.55	8646.04	8364.66	11919	5979.01	8325.98	7971.46	8951.36	3675.06	8485.17	8030.09	8124.25	9051.28	6755.05	9307.21	7768.72	9331.05	6051.36	12599.8	11460	9948.07	9157.55	11214.4
LtVOC990	Benzeneacetic Acid,.alpha.-cyclopentyl-	9	9	9	9	9	9	9	9	9	9	17224.8	17080.9	15018.6	19064.5	15799.9	9	9	9	9	9	9	9	9	9	9	32534.9	35804.1	33816.6	28417.1	34433.5
LtVOC991	Benzoic acid,2-fluoro-4,5-dimethoxy-	12616.7	13038.4	14510.5	14240.2	14389.5	5086.41	4019.28	6088.18	4089.84	6086.8	6311.39	7300.18	7174.82	6127.42	5824.79	21506	16964.8	17317.6	17021.1	16789.4	5604.42	4220.12	4735.94	3677.02	4979.87	1660.23	2117.92	1181.39	1196.75	1937.82
LtVOC992	Quinoxaline,2-methyl-	9	9	9	9	9	9	9	9	9	9	9	9	9	9	9	9	9	9	9	9	44723.5	56295.9	43385.3	53770.8	49313.4	9	9	9	9	9
LtVOC993	2H-Pyran-2-one,tetrahydro-4,6,6-trimethyl-	9	9	9	9	9	9	9	9	9	9	16707.4	17670.5	16512.8	14718.9	17857.6	7255	4356.44	5872.13	4823.39	6045.21	9	9	9	9	9	26106.8	26230.9	23711.3	26609.9	23603.4
LtVOC994	2,5-Dihydroxy-4-isopropyl-2,4,6-cycloheptatrien-1-one	9	9	9	9	9	9	9	9	9	9	9	9	9	9	9	9	9	9	9	9	36257	44184	47156.8	57364.2	47864.6	9	9	9	9	9
LtVOC995	Benzene,1,4-dichloro-	9	9	9	9	9	6113.37	6340.12	5866.51	7533.02	6657.08	7551.84	6496.08	7761.03	7439.3	6948.54	12109.3	11459.5	10785.1	14088.8	15197.8	11283.1	16073	14318	15078	17669.8	4929.74	5188.09	4579.94	5155.57	4394.9
LtVOC996	Hexanoic acid,2-methylpropyl ester	9	9	9	9	9	9	9	9	9	9	7219.25	6506.06	9339.71	6389.98	8308.64	4344.58	3294.12	2722.33	4571.58	4275.05	19546.2	31224.5	18238.8	19782.1	17333	14937.2	12184.9	11981	12779.7	13906.4
LtVOC997	Decanoic acid,ethyl ester	9	9	9	9	9	9	9	9	9	9	9	9	9	9	9	1680	1573.96	9	1201.54	1314.96	21052.7	25285.6	34161.5	41936.7	32190.8	9649.91	8284.86	9477.5	8610.67	9957.42
LtVOC998	Thiophene,3-methyl-	9	9	9	9	9	9	9	9	9	9	6600.82	5910.74	8262.88	6568.02	6924.06	9	9	9	9	9	3423.46	6166.72	3111.46	2923.06	3036.26	32602.8	27597.8	31356.9	29903	30211.9
LtVOC999	Ethyl hydrogen succinate	9	9	9	9	9	9	9	9	9	9	14761	14756.5	14592.1	13872.5	15227.2	3131.11	3272.95	2784.25	2426.09	4219.14	9	9	9	9	9	22185.1	23604.6	22356.6	24135.4	21672.7
LtVOC1000	Kessane	9289.45	10065.4	8030.3	8475.33	9289.42	3780.03	1922.54	3330.81	3262.14	3966.34	9773.95	11321.9	10735.2	12585.8	10224.6	9280.02	9139.71	6500.57	8960.58	9539.35	1801.91	4743.77	3204.96	2361.15	2916.95	2688.03	2476.5	2124.38	2471.74	3812.26
LtVOC1001	Dodecanoic acid,methyl ester	11819.4	11238.3	9949.44	10325.4	12105.3	2371.63	1999.74	1462.72	1418.64	2316.74	1934.68	2428.64	2009.94	2456.38	2351.98	19116.5	15534.4	13344.1	13125.7	19762.6	3311.33	4657.65	4495.91	4282.32	5380.29	9	9	9	9	9
LtVOC1002	1,3-Benzodioxole,4-methoxy-6-(2-propenyl)-	3809.96	3329.55	3372.84	3946.24	2406.23	1430.14	1451.52	1645.19	1859.64	1970.47	4168.06	5002.27	5247.64	5290.08	3680.26	12458.7	9012.71	10087.2	11134.5	12566.3	1417.24	1700.47	2218.91	2515.46	2480.07	5172.82	6252.73	5402.48	5465.64	4864.74
LtVOC1003	Cyclobutanecarbonitrile,3,3-dimethyl-	9	9	9	9	9	9	9	9	9	9	9	9	9	9	9	7141.3	6313.83	4437.7	5782.71	6630.07	19774.1	25742	18907.4	24787.5	19947.2	9	9	9	9	9
LtVOC1004	Phenol,4-methyl-2-nitro-	9	9	9	9	9	9	9	9	9	9	9	9	9	9	9	9	9	9	9	9	14420.5	24644.6	23225.3	22421.6	20097	6170.16	6004.97	4411.37	4479.07	4087.34
LtVOC1005	Nonane,2-methyl-	3272.51	4661.88	3221.71	3475.27	2873.17	9	9	9	9	9	9	9	9	9	9	9815.88	8129.92	8269.94	8947.01	12445.3	10105.4	11656.8	10892.6	11264.6	9852.64	9	9	9	9	9
LtVOC1006	BenzAldehyde,4-methoxy-	9	9	9	9	9	9	9	9	9	9	9	9	9	9	9	9274.13	11414.2	7650.48	10650.5	10299.3	9	9	9	9	9	10368	13587.1	10901.5	8343.87	7869.62
LtVOC1007	3-Methyl-pyrrolo(2,3-b)pyrazine	9	9	9	9	9	9	9	9	9	9	9	9	9	9	9	14026.9	11363.9	12103	11203.3	9928.66	9	9	9	9	9	7405.76	5753.46	7404.73	5554.3	10311.3
LtVOC1008	2-Methylindene	9	9	9	9	9	9	9	9	9	9	9	1610.85	1057.55	1706.31	1038.75	9	9	9	9	9	12170.2	15154.4	14610.2	17615.5	15180.5	9	9	9	9	9
LtVOC1009	(Z)-sec-Butyl propenyl diSulfur compounds	9	9	9	9	9	9	9	9	9	9	9	9	9	9	9	9	9	9	9	9	4777.91	6635.57	3861.01	4165.39	3106.32	9	9	9	9	9

## Sheet: Table S2
Table S2 OPLS-DA model fitness summary for metabolic analysis of L. tsaoko
	R2X(cum)	R2Y(cum)	Q2(cum)
p1	0.113	0.654	0.594
o1	0.441	0.268	0.32
o2	0.76	0.32	0.375
o3	0.821	0.342	0.398
sum	0.821	0.996	0.992

## Sheet: Table S3
Table S3 The sequence information for each motif of LtTPS genes
MOTIF ID	BEST POSSIBLE MATCH	ALT ID	WIDTH
1	LITIIDDIYDVYGTLEELELFTEAIERWD	Motif-1	29
2	FRLLRQHGYNVSSDV	Motif-2	15
3	IDALQRLGIDYHFEEEIEEAL	Motif-3	21
4	HKDEQKRGDVASSVECYMKZH	Motif-4	21
5	LELAKLDFNLLQSJH	Motif-5	15
6	AKWLHEGYVPTFEEY	Motif-6	15
7	NDVKGLLSLYEASHL	Motif-7	15
8	LPFARDRJVECYFWA	Motif-8	15
9	QLPEYMKLCYLALLB	Motif-9	15
10	QEELKEJSRWWKDLG	Motif-10	15
11	EDILDEAJSFTTTHL	Motif-11	15
12	YFEPZYSRARIILTK	Motif-12	15
13	LELPLHKRLPRLE	Motif-13	13
14	SYPKJVRASSTIGRLMBDJAS	Motif-14	21
15	GVSEEEAREEJRKLIEBAWKDJNZ	Motif-15	24
16	FNKFKDENGNFKESL	Motif-16	15
17	NLARVADVFYKYGDG	Motif-17	15
18	RRSANYHPSJWGDDF	Motif-18	15
19	TAWVAMVPSRGSSQTPCFPZCV	Motif-19	22
20	DWEKIMKLQRKBGSLFNSPSSTAAALMHTGDDKCLZYLQSL	Motif-20	41

## Sheet: Table S4
	Table S4. The conserved RR(X)8W, NSE/DTE and DDXXD motifs in TPSs of L. tsaoko
	TPS subfamily	Sequence ID	Gene ID	Motif-1	Motif-18	Motif-14
	a2	LtTPS16	Ltsa10G000989.t1	DDXXD		NSE/DTE
	a2	LtTPS33	Ltsa24G001702.t1	DDXXD	RK(X)8W	NSE/DTE
	a2	LtTPS32	Ltsa24G001156.t1	DDXXD	RK(X)8W	NSE/DTE
	a2	LtTPS31	Ltsa24G001096.t1	DDXXD	RK(X)8W	NSE/DTE
	a2	LtTPS29	Ltsa24G001033.t1	DDXXD	RK(X)8S	NSE/DTE
	a2	LtTPS28	Ltsa24G001032.t1	DDXXD	RK(X)8W	NSE/DTE
	a2	LtTPS30	Ltsa24G001034.t1	DDXXD	RK(X)8W	NSE/DTE
	a2	LtTPS40	Ltsa289G000001.t1	DDXXD		NSE/DTE
	a2	LtTPS41	Ltsa359G000001.t1	DDXXD	RK(X)8W	NSE/DTE
	a2	LtTPS37	Ltsa41G000001.t1	DDXXD		NSE/DTE
	a2	LtTPS6	Ltsa05G000749.t1	DDXXD		NSE/DTE
	a2	LtTPS42	Ltsa551G000001.t1	DDXXD	RK(X)8W	NSE/DTE
	a2	LtTPS8	Ltsa06G000216.t1	DDXXD		NSE/DTE
	a2	LtTPS9	Ltsa06G000220.t1	DDXXD	RK(X)9W	NSE/DTE
	a2	LtTPS13	Ltsa08G001687.t1	DDXXD	RK(X)8W
	b	LtTPS17	Ltsa16G000164.t1	DDXXD	RR(X)8W	NSE/DTE
	b	LtTPS23	Ltsa16G000970.t1	DDXXD
	b	LtTPS20	Ltsa16G000966.t1	DDXXD	RI(X)8W	NSE/DTE
	b	LtTPS22	Ltsa16G000969.t1	DDXXD
	b	LtTPS21	Ltsa16G000968.t1	DDXXD	RI(X)8W	NSE/DTE
	b	LtTPS19	Ltsa16G000964.t2	DDXXD	RR(X)8W	NSE/DTE
	b	LtTPS18	Ltsa16G000168.t1	DDXXD	RR(X)8W	NSE/DTE
	b	LtTPS39	Ltsa162G000006.t1	DDXXD	RR(X)8W	NSE/DTE
	b	LtTPS38	Ltsa162G000003.t1	DDXXD	RR(X)8W	NSE/DTE
	b	LtTPS34	Ltsa25G000294.t1	DDXXD	GR(X)8R
	b	LtTPS35	Ltsa26G000334.t1	DDXXD	RR(X)8W	NSE/DTE
	b	LtTPS36	Ltsa26G000335.t1	DDXXD	RR(X)8W	NSE/DTE
	b	LtTPS2	Ltsa03G000152.t1	DDXXD	RR(X)8W	NSE/DTE
	b	LtTPS4	Ltsa04G002064.t1	DDXXD	RK(X)8R
	b	LtTPS14	Ltsa09G000535.t1	DDXXD		NSE/DTE
	b	LtTPS15	Ltsa09G000693.t1	DDXXD	RK(X)8W
	c	LtTPS3	Ltsa03G001905.t2
	c	LtTPS7	Ltsa05G001782.t1
	e	LtTPS27	Ltsa23G000159.t1
	f	LtTPS1	Ltsa03G000072.t1	DDXXD
	f	LtTPS5	Ltsa05G000463.t1	DDXXD
	g	LtTPS10	Ltsa07G000966.t1	DDXXD
	g	LtTPS11	Ltsa07G000967.t1
	h	LtTPS25	Ltsa18G000286.t1			NSE/DTE
	h	LtTPS24	Ltsa18G000282.t1			NSE/DTE
	h	LtTPS26	Ltsa22G000268.t1
	h	LtTPS12	Ltsa08G001103.t1

## Sheet: Table S5
Table S5 Sizes of the TPS family and subfamilies in seven model plant genomes
Species	Genome size (Mb)	Chromosome number (1N)	TPS subfamilies
			a	b	c	d	e/f	g	h
Physcomitrium patens	480	27	0	0	1	0	0	0	0
Selaginella moellendorffii	106	27	0	0	3	0	3	0	8
Vitis vinifera	487	19	30	19	2	0	1	17	0
Populus trichocarpa	410	19	13	12	2	0	3	2	0
Arabidopsis thaliana	125	5	22	6	1	0	2	1	0
Oryza sativa	389	12	18	0	3	0	9	2	0
Sorghum bicolor	730	10	15	2	1	0	3	3	0
Lanxangia tsaoko	2080	24	15	16	2	0	3	2	4

## Sheet: Table S6
Table S6 The FPKM of LtTPSs in different tissues of L. tsaoko
	Fl_1	Fl_2	Fl_3	Fr_1	Fr_2	Fr_3	L1_1	L1_2	L1_3	P1_1	P1_2	P1_3	R1_1	R1_2	R1_3	S1_1	S1_2	S1_3
LtTPS1	0	0.039156	0.038793	0	0	0.007778	0	0	0	0	0	0	0	0	0.032268	0	0.007848	0.019588
LtTPS2	0.032787	0.09075	0.025852	0.132476	0.116043	0.024075	0	0	0	0.091582	0	0	0.057462	0	0.015679	0	0	0
LtTPS3	0.23173	0.122281	0.239746	7.46457	8.20641	7.59267	0.915683	1.30596	1.37971	1.872	1.70152	0.917006	2.10904	1.21465	1.72699	1.42027	0.982031	0.928744
LtTPS4	0	0	0.078118	0	0	0	0	0	0	0	0	0	0	0	0.032854	0	0	0
LtTPS5	0.636432	0.671372	1.09942	0	0	0.01491	384.802	4.30977	7.50707	0	0	354.356	0	0.062509	0.01892	0.011271	0.134989	0.357528
LtTPS6	0	0	0	0	0	0	0	0	0	0	0	0	0	0	0	0.019626	0	0
LtTPS7	3.14614	2.21535	1.09647	8.21868	6.80627	6.84191	5.03266	6.44706	6.60864	4.98435	5.43726	5.87059	3.18518	1.47055	1.26151	8.58793	6.79007	2.40455
LtTPS8	16.3729	2.9202	1.43673	0.339087	0.682983	9.35328	5.80184	0.293367	0.836785	0.077957	0.061965	5.46233	0.051134	0.03692	0	1.01067	0.304374	1.68101
LtTPS9	15.3562	2.556	1.40792	0.26779	0.615959	9.30761	6.06684	0.301378	0.674474	0.110898	0.040305	5.43401	0.044987	0.037246	0	1.17162	0.363764	1.73441
LtTPS10	14.0678	5.73248	10.4655	0.954013	0.389725	0.216355	11.1122	1.00477	1.86166	0.582689	0.019168	8.40565	5.48937	0.063518	0.083425	0.784306	0.337936	0.092538
LtTPS11	16.5581	8.67375	12.759	3.37107	1.71684	0.631024	19.3768	1.06513	1.50113	1.18295	0.078178	15.8492	16.1841	0.208937	0.154428	1.63304	0.438302	0.15759
LtTPS12	35.9996	25.4206	24.9586	6.22273	6.11946	8.1525	8.95115	4.38743	5.95926	34.5617	13.2394	8.75269	5.91003	39.5397	18.1938	13.3069	24.4927	6.95738
LtTPS13	19.1344	4.30806	0.894009	0.955211	0.796667	1.87342	2.51182	0.37893	0.425092	1.18904	0.37622	2.55941	0.02968	0.503728	0.74684	2.21378	2.29092	0.737238
LtTPS14	0	0	0	0	0	0	0	0	0	0	0	0	0	0.029719	0.335999	0	0	0
LtTPS15	139.243	37.3433	39.7957	0.291166	0.13101	0.22426	0	0.021477	0	10.0453	2.6317	0.395801	0.384156	0.022759	0	0.019401	0.231008	0
LtTPS16	0	0	0	0	0	0	0	0	0	0.007216	0	0	0	0	0.050577	0	0	0
LtTPS17	0	0	0	0	0	0	0	0	0	0	0	0	0	0	0	0	0	0
LtTPS18	0	0.008403	0	0	0	0	0	0	0	0	0	0	0	0	0	0	0	0
LtTPS19	0	0	0.014973	0	0.017621	0	0	0	0	0	0	0	0.013058	0	0	0	0	0
LtTPS20	0.356357	0.067034	0.152707	0.008197	0.003478	0.004592	7.36256	0.201539	0.127685	0.460615	0	6.51532	0.04767	0.018999	0.302616	0.128042	0.12578	0
LtTPS21	0.172019	0.036343	0.136589	0.008842	0.003752	0.0046	2.10413	0.031485	0.060321	0.070634	0	2.61829	0.006099	0.012779	0.110892	0.054074	0.025883	0
LtTPS22	7.72058	3.2772	8.48124	0.313999	0.239213	0.167832	87.5386	1.40658	3.01595	0.205716	0.175072	86.0464	0.127796	0.139071	0.13351	0.16049	0.269383	0.330524
LtTPS23	1.1974	0.370486	1.02175	0.053042	0.082403	0	543.597	4.24233	9.15628	0	0	519.448	0	0.127678	0	0.140121	0.549469	0.915809
LtTPS24	46.3383	59.702	66.8281	2.57017	2.59211	4.61963	24.5514	7.28479	14.0333	11.3249	4.70428	24.3513	3.2248	42.1746	32.7379	25.1296	22.9934	27.0049
LtTPS25	5.82949	8.43676	5.19726	0.220222	0.415434	0.493134	0.848566	0.081509	0.256063	1.81444	0.888294	0.824741	0.208372	1.80426	0.868529	1.97424	2.59066	1.49821
LtTPS26	11.2658	14.5982	10.7277	0.623798	0.75428	1.36645	3.64108	1.55064	2.67073	8.33153	3.70765	3.99408	0.505157	80.9032	81.018	17.6398	22.4707	27.9992
LtTPS27	0.418836	0.284792	0.103151	9.07212	8.11002	8.92568	5.60893	8.46278	8.09268	11.5843	9.44376	6.16778	12.8243	6.80149	7.7238	7.43497	5.09551	3.88333
LtTPS28	0.851987	0.407821	0.757575	0.282263	0.104827	0.075993	0.085473	0	0	0	0	0	0.037307	0.050159	0.928351	0	0	0.059307
LtTPS29	13.6323	5.25746	5.61861	0	0	0.009182	1.95507	0	0	0	0	1.50885	0	0	0	0	0	0
LtTPS30	392.559	171.143	187.683	0	0	0	18.3526	0.255987	0.112939	0.013765	0	11.4827	0	0	0.020492	0.045985	0.507886	0
LtTPS31	18.9266	9.13512	12.3061	0.03176	0.348399	0.866711	1.31434	0.045843	0.209297	1.39601	0.562425	1.10643	0.100416	0	0	0	0	0
LtTPS32	0.36353	0.397563	0.088436	0.036423	0.139149	1.57182	1.16092	0.191097	0.33509	0.893921	0.300435	1.26266	0.016703	1.02745	0.175668	0.105598	0.12131	0.207824
LtTPS33	0	0	0	0.121663	0.260381	0.115013	0.454364	0.14215	0.266102	1.15354	0.643651	0.375246	0.611657	0.018268	0.025586	0.675191	0.965122	0.019627
LtTPS34	0	0.024433	0	0	0	0	0	0	0	0.009273	0	0	0.007572	0	0	0	0	0
LtTPS35	0.02426	0.007566	0	2.3886	1.90287	1.04339	0	0	0	0	0	0	0.006474	0	0	0	0	0
LtTPS36	0.151017	0.063072	0	0.63108	0.520688	0.267972	0	0	0	0	0	0	0.013639	0	0	0	0	0
LtTPS37	0	0	0	0	0	0	0	0	0	0.006723	0	0	0.044277	0	0.14842	0	0	0
LtTPS38	0	0	0	0	0	0	0	0	0	0	0	0	0	0	0	0	0	0
LtTPS39	0	0.0066	0	0	0.011187	0	0	0	0	0	0	0	0	0	0	0	0	0
LtTPS40	5.74868	2.99076	0.20589	0.03133	0.114325	0.978237	0.96347	0.048293	0.114613	0.173031	0.072683	0.773366	0	0.247092	0.027663	0.045068	0.078512	0.243364
LtTPS41	0	0	0	0.985345	1.30987	1.69245	3.05413	1.40539	3.87504	10.6357	7.11266	3.83075	2.47825	0	0	0.583899	2.15915	0
LtTPS42	27.3076	4.25088	0.194904	0	0	0.021476	0.380343	0.005623	0.002909	0.164757	0	0.220399	0.01243	0.229247	0.028617	0.023751	0.021262	0.014763

## Sheet: Table S7
Table S7 The summary of the identified compounds
Product ID	Compound Name	Classifications	Mass Spectrometry Data (M/Z)
Product 1	cis-α-Farnesene	sesquiterpenoid	41.0529, 55.0626, 69.0709, 79.0545, 93.0702, 119.0860
Product 2	trans-α-Farnesene	sesquiterpenoid	43.0601, 55.0666, 69.0731, 79.0548, 93.0703, 107.0859
Product 3	α-Copaene	sesquiterpenoid	41.0491, 53.0403, 69.0711, 81.0702, 105.0705, 119.0860
Product 4	Germacrene D	sesquiterpenoid	41.0436, 55.0555, 67.0544, 79.0545, 91.0545, 105.0703
Product 5	sesquiterpene 5	sesquiterpenoid	43.0562, 55.0559, 67.0544, 79.0544, 91.0545, 105.0702
Product 6	δ-Cadinene	sesquiterpenoid	41.0462, 55.0555, 65.0387, 81.0701, 91.0545, 105.0702
Product 7	Germacrene D-4-ol	sesquiterpenoid	43.0258, 55.0547, 67.0544, 81.0704, 93.0702, 105.0702
Product 8	Cyclohexane, 1-ethenyl-1-methyl-2,4-bis(1-methylethenyl)-	sesquiterpenoid	41.0443, 53.0409, 67.0565, 79.0545, 93.0702, 107.0859
Product 9	(-)-β-Elemene	sesquiterpenoid	41.0482, 67.0614, 93.0702, 119.0859, 147.1173, 189.1644
Product 10	γ-Gurjunene	sesquiterpenoid	43.0555, 77.0400, 105.0704, 133.1015, 161.1328, 189.1642
Product 11	δ-Selinene	sesquiterpenoid	39.0284, 67.0596, 91.0549, 133.1015, 161.1329, 189.1642
Product 12	(-)-α-Panasinsen	sesquiterpenoid	41.0484, 67.0549, 91.0543, 107.0856, 133.1011, 161.1326
Product 13	sesquiterpene 13	sesquiterpenoid	43.0288, 67.0582, 93.0702, 109.1014, 147.1172, 189.1644
Product 14	sesquiterpene 14	sesquiterpenoid	43.0217, 67.0544, 93.0702, 135.1174, 161.1332, 189.1645
Product 15	sesquiterpene 15	sesquiterpenoid	43.0203, 55.0561, 67.0544, 108.0937, 147.1173, 189.1637
Product 16	sesquiterpene 16	sesquiterpenoid	43.0292, 67.0551, 93.0702, 135.1171, 161.1331, 189.1642
Product 17	sesquiterpene 17	sesquiterpenoid	41.0437, 67.0546, 93.0702, 125.0964, 161.1333, 189.1644
Product 18	Eukalyptol	monoterpenoid	43.0177, 71.0490, 81.0697, 93.0697, 108.0932, 139.1117
Product 19	β-Myrcene	monoterpenoid	41.0391, 69.0703, 77.0385, 93.0742, 107.0855, 121.1012
Product 20	monoterpene 20	monoterpenoid	53.0386, 67.0542, 79.0543, 93.0713, 105.0700, 121.1013
Product 21	(-)-Limonene	monoterpenoid	53.0386, 67.0543, 79.0543, 93.0699, 107.0856, 121.1012
Product 22	Linalool	monoterpenoid	43.0178, 55.0542, 71.0498, 80.0620, 93.0707, 121.1011
Product 23	Neo-alloocimene	monoterpenoid	53.0385, 67.0542, 79.0542, 93.0698, 105.0698, 121.1011
Product 24	β-cis-Ocimene	monoterpenoid	53.0384, 67.0540, 79.0547, 91.0561, 105.0696, 121.1009
Product 25	α-Terpinene	monoterpenoid	51.0231, 65.0387, 77.0386, 93.0700, 105.0700, 121.1013
Product 26	γ-Terpinene	monoterpenoid	51.0228, 65.0385, 77.0386, 91.0554, 105.0698, 121.1013
Product 27	monoterpene 27	monoterpenoid	43.0543, 71.0492, 93.0699, 111.0806, 125.0962, 136.1249

## Sheet: Table S8
Table S8 The primer sequences of LtTPSs
	Gene ID	Primer -pET28A-F	Primer -pET28A-R
LtsaTPS2	Ltsa03G000152.t1	cagcaaatgggtcgcggatccATGTCTCTCTCTCAACCTGTAGCTCC	gtggtggtggtggtgctcgagTTAATTAATAGGGTTGATCAATAGTGACA
LtsaTPS4	Ltsa04G002064.t1	cagcaaatgggtcgcggatccATGTCTCTGCTTTCCTCCTCGG	gtggtggtggtggtgctcgagCTAAAGCTCGATGGGCTCCA
LtsaTPS6	Ltsa05G000749.t1	cagcaaatgggtcgcggatccATGTGCGGCCGTGTCGGG	gtggtggtggtggtgctcgagTCAAATAGGAATAGGATGAACAAGTAGA
LtsaTPS8	Ltsa06G000216.t1	cagcaaatgggtcgcggatccATGGAGAAGCAATCACTAGCTCTTG	gtggtggtggtggtgctcgagTCAGGTCACCGGACACTCTGC
LtsaTPS9	Ltsa06G000220.t1	cagcaaatgggtcgcggatccATGGAGAAGCAATCACTAGCTCTTG	gtggtggtggtggtgctcgagTCAGGTCACCGGACACTCTGC
LtsaTPS13	Ltsa08G001687.t1	cagcaaatgggtcgcggatccATGGAGAGGCCGTCGATAGC	gtggtggtggtggtgctcgagTTAACTCCGGCCATGGAGTATC
LtsaTPS14	Ltsa09G000535.t1	cagcaaatgggtcgcggatccATGGAAGAGAAGAAAGGACGAGTG	gtggtggtggtggtgctcgagTCAGAGCTGGACAGGTTCAATCA
LtsaTPS15	Ltsa09G000693.t1	cagcaaatgggtcgcggatccATGGATATCTCCATCACACAAGCA	gtggtggtggtggtgctcgagCTAAAGCTTGATGGGTTCCACC
LtsaTPS16	Ltsa10G000989.t1	cagcaaatgggtcgcggatccATGACAAAGAGAGTAGAAGAATTGAAGG	gtggtggtggtggtgctcgagTTATACGAGAAAAGATTCAACTAACAATAGA
LtsaTPS17	Ltsa16G000164.t1	cagcaaatgggtcgcggatccATGAACGTTGCTGCTGTTGAGC	gtggtggtggtggtgctcgagTCATTTTAGATTTTGGATAGGTTCAAG
LtsaTPS18	Ltsa16G000168.t1	cagcaaatgggtcgcggatccATGAACGTTGCTGCTGTTGAGC	gtggtggtggtggtgctcgagTTAGATTTGGATAGGTTCGAGTAACAC
LtsaTPS19	Ltsa16G000964.t2	cagcaaatgggtcgcggatccATGTCTGGCTTTCTTCCTGCTC	gtggtggtggtggtgctcgagTTACACAACGACGGGGTTGAC
LtsaTPS20	Ltsa16G000966.t1	cagcaaatgggtcgcggatccATGTCTCTTTTCCTTGCTCCGC	gtggtggtggtggtgctcgagTTAAAAAACGATAGGGTTGATCAGC
LtsaTPS21	Ltsa16G000968.t1	cagcaaatgggtcgcggatccATGTCTCTTTTCCTTGCTCCGC	gtggtggtggtggtgctcgagTTATGAAGTGATAGGGTTGATCAGCA
LtsaTPS22	Ltsa16G000969.t1	cagcaaatgggtcgcggatccATGTCTCCTTTCCTTGTGGC	gtggtggtggtggtgctcgagCTAGATCTCGGTGGGTTC
LtsaTPS23	Ltsa16G000970.t1	cagcaaatgggtcgcggatccATGTTACTGAAAGAGAGAATTCGAGAAG	gtggtggtggtggtgctcgagCTAGATCTCGGTGGGTTCGACG
LtsaTPS28	Ltsa24G001032.t1	cagcaaatgggtcgcggatccATGGAGAAACAATCAACCACCC	gtggtggtggtggtgctcgagTTAAATAACAGATTCAACCAACAACATAT
LtsaTPS29	Ltsa24G001033.t1	cagcaaatgggtcgcggatccATGGAGAAGCAATCACTAGCTCTTG	gtggtggtggtggtgctcgagTTAAATAGGAACAGGTTCAACGAACA
LtsaTPS30	Ltsa24G001034.t1	cagcaaatgggtcgcggatccATGGGGAAGCAATCAACCACC	gtggtggtggtggtgctcgagCTACACACCCGACCCGGG
LtsaTPS31	Ltsa24G001096.t1	cagcaaatgggtcgcggatccATGAGGAAGCAATCAACCACCT	gtggtggtggtggtgctcgagTTAAATAGGAACAGATTCAACCAACAC
LtsaTPS32	Ltsa24G001156.t1	cagcaaatgggtcgcggatccATGGAGAAGCAAGCACTCAC	gtggtggtggtggtgctcgagTTATATAGGAACAGGTTCAACCAAC
LtsaTPS33	Ltsa24G001702.t1	cagcaaatgggtcgcggatccATGGAGAAGCAATCACTAGCTCTTG	gtggtggtggtggtgctcgagTTATGCAGGAAAAGAGTCAACTAACA
LtsaTPS34	Ltsa25G000294.t1	cagcaaatgggtcgcggatccATGTCTCTTTTCCTTGTTCCACCA	gtggtggtggtggtgctcgagCTAGAGCTCGATAGGTTCGAGAAAC
LtsaTPS35	Ltsa26G000334.t1	cagcaaatgggtcgcggatccATGGCGATGCTCACGAATG	gtggtggtggtggtgctcgagCTAGATTTGGATGGGTTCGAGTATC
LtsaTPS36	Ltsa26G000335.t1	cagcaaatgggtcgcggatccATAGTATGATCGTTGCTGCCGTC	gtggtggtggtggtgctcgagCTAGATTTGGATGGATTCGAGGA
LtsaTPS37	Ltsa41G000001.t1	cagcaaatgggtcgcggatccATGACAAAGAGAGTAGAAGAATTGAAGG	gtggtggtggtggtgctcgagTCATAGCTCAACAAGAAGGAGAAGAT
LtsaTPS38	Ltsa162G000003.t1	cagcaaatgggtcgcggatccATGATACCCGTCCTCCCTCG	gtggtggtggtggtgctcgagTCATTTTAGATTTTGGATAGGTTCAAG
LtsaTPS39	Ltsa162G000006.t1	cagcaaatgggtcgcggatccATGATACCCGTCCTCCCTCG	gtggtggtggtggtgctcgagTTAGATTTGGATAGGTTCGAGTAACAC
LtsaTPS40	Ltsa289G000001.t1	cagcaaatgggtcgcggatccATGCAGGAGTCCACTCAAAGGT	gtggtggtggtggtgctcgagTTACATAGGAACAGGTTCAACCAACA
LtsaTPS41	Ltsa359G000001.t1	cagcaaatgggtcgcggatccATGGAGAAGCAATCACTAGCTCTTG	gtggtggtggtggtgctcgagCTATTTGGAAGCTCTTTGCACAAC
LtsaTPS42	Ltsa551G000001.t1	cagcaaatgggtcgcggatccATGGAGAAGCAAGCACTAACTTTTG	gtggtggtggtggtgctcgagTTACATAGGAACAGGTTCAACCAACA
